# Supplementary material for: Soil microbiome perturbation impedes growth of Bouteloua curtipendula and increases relative abundance of soil microbial pathogens
Source: PLoS One. 2026 Jan 5;21(1):e0312218. doi: 10.1371/journal.pone.0312218 (PMC12768230; doi:10.1371/journal.pone.0312218)
Supplement: S1 File — (TXT) [file pone.0312218.s001.txt]

setwd("C:/Bellevue University/Research/Ecology Research/Bouteloua Microbiome/Bouteloua Microbiome #1/MG-RAST")

library(ggplot2)
library(tidyverse)
library(dplyr)
library("RColorBrewer")
library(vegan)
library(readr)
library(viridis)
library(scales)

"%!in%"<-Negate('%in%')


A1<-read.delim("analysis 1.tsv",header=TRUE)
A2<-read.delim("analysis 2.tsv",header=TRUE)
A3and4<-read.delim("analysis 3and4.tsv",header=TRUE)
A5<-read.delim("analysis 5.tsv",header=TRUE)
A6<-read.delim("analysis 6.tsv",header=TRUE)


head(A1)
head(A2)

dat<-A1%>%inner_join(A2)%>%inner_join(A3and4)%>%inner_join(A5)%>%inner_join(A6)

head(dat)

dat<-dat%>%pivot_longer(cols=-c(domain,phylum,className,order,family,genus),names_to="Sample", values_to="Count")


head(dat)
dat<-data.frame(dat)

head(dat)

dat<-dat%>%mutate(Status=case_when((grepl("A",Sample))~"NotSterileNotPlanted_4w",
(grepl("B",Sample))~"NotSterilePlanted_4w",
(grepl("E", Sample,ignore.case=FALSE))~"SterileNotPlanted_4w",
(grepl("F",Sample))~"SterilePlanted_4w",
(grepl("C",Sample))~"NotSterileNotPlanted_7w",
(grepl("D", Sample,ignore.case=FALSE))~"NotSterilePlanted_7w",
(grepl("G",Sample))~"SterileNotPlanted_7w",
(grepl("H",Sample))~"SterilePlanted_7w",
(Sample=="NonSterile")~"NotSterileNotPlanted_0w",
(Sample=="Sterile")~"SterileNotPlanted_0w",
(Sample=="Seed")~"Seed_0w"))


dat<-dat%>%mutate(Week=case_when((grepl("A",Sample))~"4",
(grepl("B",Sample))~"4",
(grepl("E", Sample,ignore.case=FALSE))~"4",
(grepl("F",Sample))~"4",
(grepl("C",Sample))~"7",
(grepl("D", Sample,ignore.case=FALSE))~"7",
(grepl("G",Sample))~"7",
(grepl("H",Sample))~"7",
(Sample=="NonSterile")~"0",
(Sample=="Sterile")~"0",
(Sample=="Seed")~"0"))


dat<-dat%>%mutate(Planted=case_when((grepl("A",Sample))~"NotPlanted",
(grepl("B",Sample))~"Planted",
(grepl("E", Sample,ignore.case=FALSE))~"NotPlanted",
(grepl("F",Sample))~"Planted",
(grepl("C",Sample))~"NotPlanted",
(grepl("D", Sample,ignore.case=FALSE))~"Planted",
(grepl("G",Sample))~"NotPlanted",
(grepl("H",Sample))~"Planted",
(Sample=="NonSterile")~"NotPlanted",
(Sample=="Sterile")~"NotPlanted",
(Sample=="Seed")~"NA"))

dat<-dat%>%mutate(Sterile=case_when((grepl("A",Sample))~"NotSterile",
(grepl("B",Sample))~"NotSterile",
(grepl("E", Sample,ignore.case=FALSE))~"Sterile",
(grepl("F",Sample))~"Sterile",
(grepl("C",Sample))~"NotSterile",
(grepl("D", Sample,ignore.case=FALSE))~"NotSterile",
(grepl("G",Sample))~"Sterile",
(grepl("H",Sample))~"Sterile",
(Sample=="NonSterile")~"NotSterile",
(Sample=="Sterile")~"Sterile",
(Sample=="Seed")~"Seed"))

head(dat)


##Function to get the minimum number of reads per group##

min_n_seqs<-dat%>%group_by(Sample)%>%
summarize(n_seqs= sum(Count))%>%
summarize(min = min(n_seqs))%>%
pull(min)

min_n_seqs

##min_n_seqs = 32608##

write.csv(dat, "dat.csv")

######################################################################################
#################Wide analysis containing all genera (from all domains)###############
######################################################################################

dim(dat)
head(dat[,6:12])
tail(dat)


dat.genus.wide<-dat[,6:12]%>%
pivot_wider(names_from=genus, values_from=Count, values_fill=0)%>%
as.data.frame


head(dat.genus.wide[,1:10])

################################
####rrarefy of the data (all genera)#######

dim(dat.genus.wide)

dat.genus.wide.no0<-dat.genus.wide%>%filter(Week!="0")

dat.genus.wide.num<-dat.genus.wide[,6:941]

dat.genus.wide.no0.num<-dat.genus.wide.no0[,6:941]

head(dat.genus.wide.num)

dist<-avgdist(dat.genus.wide.num, dmethod="bray", sample=min_n_seqs, iterations=100)
dist

dist.no0<-avgdist(dat.genus.wide.no0.num, dmethod="bray", sample=min_n_seqs, iterations=100)

set.seed(19880511)
rrarefy.df<-as.data.frame(rrarefy(dat.genus.wide.num, sample=min_n_seqs))

rrarefy.df$Sample<-as.factor(dat.genus.wide$Sample)
rrarefy.df$Status<-as.factor(dat.genus.wide$Status)
rrarefy.df$Week<-as.numeric(dat.genus.wide$Week)
rrarefy.df$Planted<-as.factor(dat.genus.wide$Planted)
rrarefy.df$Sterile<-as.factor(dat.genus.wide$Sterile)

head(rrarefy.df)
dim(rrarefy.df)
rrarefy.df.matrix<-rrarefy.df[,1:936]

#Rarecurve of rrarefy.df.matrix#

rarecurve(dat.genus.wide.num, step = 20, ylab="Genera")
rarecurve(rrarefy.df.matrix, step = 20, ylab="Genera", sample=raremax)

rrarefy.df.long<-rrarefy.df%>%pivot_longer(col= 1:936,names_to = "Genus", values_to = "Count")%>%group_by(Sample)%>%mutate(Percentage=paste0(Count/sum(Count)*100))

head(rrarefy.df.long)


rrarefy.df.long$Percentage<-as.numeric(rrarefy.df.long$Percentage)

head(rrarefy.df.long)

##create a "mean relative abundance" within each status"##

genus_rel_abund<-rrarefy.df.long%>%group_by(Sterile, Genus)%>%
	summarize(rel_abund = sum(Percentage), .groups="drop")%>%
	group_by(Sterile, Genus)%>%
	summarize(mean_rel_abund = mean(rel_abund), .groups="drop")

head(genus_rel_abund)


##look at the relative abundances overall of the taxa##

genus_rel_abund%>%group_by(Genus)%>%summarize(max=max(mean_rel_abund))%>%
	arrange(desc(max))%>%
	print(n=20)


##create a set with "true"/"false" for if it is greater than 40%##

genus.pool<-genus_rel_abund%>%group_by(Genus)%>%summarize(pool = max(mean_rel_abund)<40)

head(genus.pool)
tail(genus.pool)

head(rrarefy.df.long)

genus.site.pool<-inner_join(genus_rel_abund, genus.pool, by="Genus")%>%
	mutate(taxon = if_else(pool, "Other", Genus))%>%
	group_by(Sterile, Genus)%>%
	mutate(taxon=factor(taxon),
		taxon=fct_reorder(taxon, mean_rel_abund))

genus.site.pool<-as.data.frame(genus.site.pool)

head(genus.site.pool)
genus.site.pool$taxon


genus.site.pool$taxon<-factor(genus.site.pool$taxon, levels=c("Streptomyces", "Geobacillus", "Mycobacterium", "Caulobacter","Rhodopseudomonas", "Pseudomonas", "Mesorhizobium","Bradyrhizobium","Bacillus","Other"))

genus.site.pool$Sterile<-factor(genus.site.pool$Sterile, levels=c("Seed","Sterile","NotSterile"))


head(genus.site.pool)
tail(genus.site.pool)

	
######################################################################################
#################Categories of taxa based on origins##################################
######################################################################################

##from seed##

head(rrarefy.df.long)

seed<-rrarefy.df.long%>%filter(Sterile=="Seed")%>%filter(Count>0)

head(seed)

unplantedsterile<-rrarefy.df.long%>%filter(Sterile=="Sterile")%>%filter(Planted=="NotPlanted")%>%filter(Count>0)
plantedsterile<-rrarefy.df.long%>%filter(Sterile=="Sterile")%>%filter(Planted=="Planted")%>%filter(Count>0)

plantednotsterile<-rrarefy.df.long%>%filter(Sterile=="NotSterile")%>%filter(Planted=="Planted")%>%filter(Count>0)

plantedsterile4w<-plantedsterile%>%filter(Week=="4")
plantednotsterile4w<-plantednotsterile%>%filter(Week=="4")

seed.plantedsterile<-rrarefy.df.long%>%filter(Genus%in%seed$Genus)%>%filter(Genus%in%plantedsterile$Genus)%>%filter(Genus%!in%unplantedsterile$Genus)

head(seed.plantedsterile)
tail(seed.plantedsterile)


seed.plantedsterile.planted<-seed.plantedsterile%>%filter(Planted=="Planted")


##from plant###

fromplant<-rrarefy.df.long%>%filter(Genus%in%plantedsterile$Genus)%>%filter(Genus%!in%unplantedsterile$Genus)%>%filter(Genus%!in%seed$Genus)

head(fromplant)


###difference between sterile and non-sterile planted at 4 weeks###

sterilevnotsterileplanted_4w<-rrarefy.df.long%>%filter(Genus%in%plantednotsterile4w$Genus)%>%filter(Genus%!in%plantedsterile4w$Genus)

write.csv(sterilevnotsterileplanted_4w, "sterilevnotsterileplanted_4w.csv")

unique.genus.sterilevnotsterileplanted_4w<-unique(sterilevnotsterileplanted_4w$Genus)


write.csv(unique.genus.sterilevnotsterileplanted_4w, "unique.genus.sterilevnotsterileplanted_4w.csv")

#######################################
######diversity on rrarefy data########
#######################################


spec<-specnumber(rrarefy.df.matrix)
spec
spec.aov<-aov(spec~rrarefy.df$Planted*rrarefy.df$Sterile)
summary(spec.aov)
tukey.spec<-TukeyHSD(spec.aov)
tukey.spec

invsimp<-diversity(rrarefy.df.matrix, "invsimpson")
invsimp.aov<-aov(invsimp~rrarefy.df$Planted*rrarefy.df$Sterile)
summary(invsimp.aov)
boxplot(invsimp~rrarefy.df$Sterile)


shannon<-diversity(rrarefy.df.matrix, "shannon")
shannon


simp<-diversity(rrarefy.df.matrix, "simpson")


diversity.df<-as.data.frame(diversity(rrarefy.df.matrix, "shannon"))

head(diversity.df)
diversity.df$Status<-as.factor(rrarefy.df$Status)
diversity.df$Sample<-as.factor(rrarefy.df$Sample)
diversity.df$Week<-as.factor(rrarefy.df$Week)
diversity.df$Planted<-as.factor(rrarefy.df$Planted)
diversity.df$Sterile<-as.factor(rrarefy.df$Sterile)
diversity.df$shannon<-as.numeric(shannon)
diversity.df$simp<-as.numeric(simp)
diversity.df$invsimp<-as.numeric(invsimp)
diversity.df$spec<-as.numeric(spec)


head(diversity.df)
tail(diversity.df)

diversity.df$shannon<-as.numeric(diversity.df$shannon)


######################################################################################
#################Wide analysis containing all phyla (from all domains)###############
######################################################################################

head(dat)
tail(dat)
edim(dat)
dat.bac.fungi<-dat%>%filter(domain=="Bacteria" | domain=="Fungi")
head(dat.bac.fungi[,c(2,7:12)])
tail(dat.bac.fungi)
tail(dat.bac.fungi[,c(2,7:12)])


head(dat.bac.fungi)


dat.phylum.wide<-dat.bac.fungi[,c(2,7:12)]%>%
pivot_wider(names_from=phylum, values_from=Count, values_fill=0)%>%
as.data.frame


################################
####rrarefy of the data (all genera)#######

dat$Sample

head(dat.bac.fungi)

dat.bac.fungi$Sample

sumdatbacfungi<-dat.bac.fungi%>%group_by(Sample, phylum, Status, Planted, Sterile, Week)%>%
summarize(sum=sum(Count))


head(sumdatbacfungi)
tail(sumdatbacfungi)

sumdatbacfungi$Sample


dim(sumdatbacfungi)
head(sumdatbacfungi)

dat.bac.fungi$Status<-factor(dat.bac.fungi$Status, levels=c("SterileNotPlanted_4w","SterilePlanted_4w","SterileNotPlanted_7w","SterilePlanted_7w","NotSterileNotPlanted_4w","NotSterilePlanted_4w","NotSterileNotPlanted_7w","NotSterilePlanted_7w","Seed_0w","SterileNotPlanted_0w", "NotSterileNotPlanted_0w"))


dat.phylum.wide<-sumdatbacfungi%>%
pivot_wider(names_from=phylum, values_from=sum, values_fill=0)%>%
as.data.frame


head(dat.phylum.wide[,1:10])

################################
####rrarefy of the data (all phyla)#######


min_n_seqs_phyla<-sumdatbacfungi%>%group_by(Sample)%>%
summarize(n_seqs= sum(sum))%>%
summarize(min = min(n_seqs))%>%
pull(min)

min_n_seqs_phyla

##min_n_seqs_phyla = 14274##


dim(dat.phylum.wide)

dat.phylum.wide.no0<-dat.phylum.wide%>%filter(Week!="0")

dat.phylum.wide.num<-dat.phylum.wide[,6:33]

dat.phylum.wide.no0.num<-dat.phylum.wide.no0[,6:33]

head(dat.phylum.wide.num)

dist.phylum<-avgdist(dat.phylum.wide.num, dmethod="bray", sample=min_n_seqs_phyla, iterations=100)
dist

dist.phylum.no0<-avgdist(dat.phylum.wide.no0.num, dmethod="bray", sample=min_n_seqs_phyla, iterations=100)

set.seed(19880511)
rrarefy.df.phylum<-as.data.frame(rrarefy(dat.phylum.wide.num, sample=min_n_seqs_phyla))

rrarefy.df.phylum$Sample<-as.factor(dat.phylum.wide$Sample)
rrarefy.df.phylum$Status<-as.factor(dat.phylum.wide$Status)
rrarefy.df.phylum$Week<-as.numeric(dat.phylum.wide$Week)
rrarefy.df.phylum$Planted<-as.factor(dat.phylum.wide$Planted)
rrarefy.df.phylum$Sterile<-as.factor(dat.phylum.wide$Sterile)

head(rrarefy.df.phylum)
dim(rrarefy.df.phylum)
rrarefy.df.matrix<-rrarefy.df[,1:28]


rrarefy.df.long.phylum<-rrarefy.df.phylum%>%pivot_longer(col= 1:28,names_to = "Phylum", values_to = "Count")%>%group_by(Sample)%>%mutate(Percentage=paste0(Count/sum(Count)*100))

head(rrarefy.df.long.phylum)


rrarefy.df.long.phylum$Percentage<-as.numeric(rrarefy.df.long.phylum$Percentage)

head(rrarefy.df.long.phylum)
tail(rrarefy.df.long.phylum)


rrarefy.df.long.phylum<-rrarefy.df.long.phylum%>%mutate(Condition=case_when((Status=="SterilePlanted_4w")~"SterilePlanted",(Status=="SterilePlanted_7w")~"SterilePlanted",
(Status=="NotSterilePlanted_4w")~"NotSterilePlanted",(Status=="NotSterilePlanted_7w")~"NotSterilePlanted",
(Status=="SterileNotPlanted_4w")~"SterileNotPlanted",(Status=="SterileNotPlanted_7w")~"SterileNotPlanted",
(Status=="NotSterileNotPlanted_4w")~"NotSterileNotPlanted",(Status=="NotSterileNotPlanted_7w")~"NotSterileNotPlanted",
(Status=="Seed_0w")~"Seed",(Status=="SterileNotPlanted_0w")~"SterileNotPlanted",(Status=="NotSterileNotPlanted_0w")~"NotSterileNotPlanted"))

rrarefy.df.long.phylum$Status<-factor(rrarefy.df.long.phylum$Status, levels=c("SterileNotPlanted_4w","SterilePlanted_4w","SterileNotPlanted_7w","SterilePlanted_7w","NotSterileNotPlanted_4w","NotSterilePlanted_4w","NotSterileNotPlanted_7w","NotSterilePlanted_7w","Seed_0w","SterileNotPlanted_0w", "NotSterileNotPlanted_0w"))
levels(rrarefy.df.long.phylum$Status)<-c("Sterile Not Planted (4w)","Sterile Planted (4w)","Sterile Not Planted (7w)","Sterile Planted (7w)","Not Sterile Not Planted (4w)","Not Sterile Planted (4w)","Not Sterile Not Planted (7w)","Not Sterile Planted (7w)", "Seed (0w)", "Sterile (0w)", "Not Sterile (0w)")


###############################################################################################
##Phylum Analysis:  Data frame with summary statistics for bar +/- SEM graphs based on all 11 statuses##
##############################################################################################


###Summary data frame for doing bars/error on condition/week###

mean_perc_cond_df<-rrarefy.df.long.phylum%>%group_by(Condition, Week, Phylum)%>%summarize(N_cond=length(Sample),mean_perc_cond=mean(Percentage), sd_cond=sd(Percentage),se_cond=(sd_cond)/sqrt(N_cond), .groups="drop")%>%as.data.frame

head(mean_perc_cond_df)
tail(mean_perc_cond_df)

mean_perc_cond_df$Condition<-factor(mean_perc_cond_df$Condition, levels=c("Seed","SterileNotPlanted","SterilePlanted","NotSterileNotPlanted","NotSterilePlanted"))
levels(mean_perc_cond_df$Condition)<-c("Seed","Sterile Not Planted", "Sterile Planted", "Not Sterile Not Planted", "Not Sterile Planted")


################
##Genus:  Data frame with summary statistics for "pooled" graphs ("other", "taxon") and for bar +/- SEM graphs based on all 11 statuses##
################


mean_perc_df<-rrarefy.df.long%>%group_by(Status, Genus)%>%summarize(N=length(Sample), mean_perc=mean(Percentage),sd= sd(Percentage), se=sd/sqrt(N), .groups="drop")%>%as.data.frame

tail(mean_perc_df)

genus.pool<-mean_perc_df%>%group_by(Genus)%>%summarize(pool = max(mean_perc)<2)

head(genus.pool)
tail(genus.pool)

genus.pool.df<-inner_join(mean_perc_df, genus.pool, by="Genus")%>%mutate(taxon = if_else(pool, "Other", Genus))

head(genus.pool.df)

unique(genus.pool.df$Status)

nonpool<-genus.pool.df%>%filter(pool=="FALSE")
head(nonpool)
unique(nonpool$taxon)
nonpoollist<-unique(nonpool$taxon)
nonpoollist


genus.pool.df.condition<-genus.pool.df%>%mutate(Condition=case_when((Status=="SterilePlanted_4w")~"SterilePlanted",(Status=="SterilePlanted_7w")~"SterilePlanted",
(Status=="NotSterilePlanted_4w")~"NotSterilePlanted",(Status=="NotSterilePlanted_7w")~"NotSterilePlanted",
(Status=="SterileNotPlanted_4w")~"SterileNotPlanted",(Status=="SterileNotPlanted_7w")~"SterileNotPlanted",
(Status=="NotSterileNotPlanted_4w")~"NotSterileNotPlanted",(Status=="NotSterileNotPlanted_7w")~"NotSterileNotPlanted",
(Status=="Seed_0w")~"Seed",(Status=="SterileNotPlanted_0w")~"SterileNotPlanted",(Status=="NotSterileNotPlanted_0w")~"NotSterileNotPlanted"))


genus.pool.df.condition<-genus.pool.df.condition%>%mutate(Week=case_when((Status=="SterilePlanted_4w")~"4",(Status=="SterilePlanted_7w")~"7",
(Status=="NotSterilePlanted_4w")~"4",(Status=="NotSterilePlanted_7w")~"7",
(Status=="SterileNotPlanted_4w")~"4",(Status=="SterileNotPlanted_7w")~"7",
(Status=="NotSterileNotPlanted_4w")~"4",(Status=="NotSterileNotPlanted_7w")~"7",
(Status=="Seed_0w")~"0",(Status=="SterileNotPlanted_0w")~"0",(Status=="NotSterileNotPlanted_0w")~"0"))


genus.pool.df<-genus.pool.df.condition


genus.pool.df$taxon<-factor(genus.pool.df$taxon, levels=c(nonpoollist,"Other"))
genus.pool.df$Status<-factor(genus.pool.df$Status, levels=c("SterileNotPlanted_4w","SterilePlanted_4w","SterileNotPlanted_7w","SterilePlanted_7w","NotSterileNotPlanted_4w","NotSterilePlanted_4w","NotSterileNotPlanted_7w","NotSterilePlanted_7w","Seed_0w","SterileNotPlanted_0w", "NotSterileNotPlanted_0w"))
levels(genus.pool.df$Status)<-c("Sterile Not Planted (4w)","Sterile Planted (4w)","Sterile Not Planted (7w)","Sterile Planted (7w)","Not Sterile Not Planted (4w)","Not Sterile Planted (4w)","Not Sterile Not Planted (7w)","Not Sterile Planted (7w)", "Seed (0w)", "Sterile (0w)", "Not Sterile (0w)")


genus.pool.df$Condition<-factor(genus.pool.df$Condition, levels=c("Seed","SterileNotPlanted","SterilePlanted","NotSterileNotPlanted","NotSterilePlanted"))
levels(genus.pool.df$Condition)<-c("Seed","Sterile Not Planted", "Sterile Planted","Not Sterile Not Planted", "Not Sterile Planted")


head(genus.pool.df)


head(genus.pool.df)
tail(genus.pool.df)
################
##Phylum:  Data frame with summary statistics for "pooled" graphs ("other", "taxon") and for bar +/- SEM graphs based on all 11 statuses##
################

head(rrarefy.df.long.phylum)

mean_perc_phylum_df<-rrarefy.df.long.phylum%>%group_by(Status, Phylum)%>%summarize(N=length(Sample), mean_perc=mean(Percentage),sd= sd(Percentage), se=sd/sqrt(N), .groups="drop")%>%as.data.frame

tail(mean_perc_phylum_df)

phylum.pool<-mean_perc_phylum_df%>%group_by(Phylum)%>%summarize(pool = max(mean_perc)<2)

head(phylum.pool)
tail(phylum.pool)

phylum.pool.df<-inner_join(mean_perc_phylum_df, phylum.pool, by="Phylum")%>%mutate(taxon = if_else(pool, "Other", Phylum))

head(phylum.pool.df)

unique(phylum.pool.df$Status)

nonpool<-phylum.pool.df%>%filter(pool=="FALSE")
head(nonpool)
unique(nonpool$taxon)
nonpoollist<-unique(nonpool$taxon)
nonpoollist


phylum.pool.df$taxon<-factor(phylum.pool.df$taxon, levels=c(nonpoollist,"Other"))

head(phylum.pool.df)


################
##Class:  Data frame with summary statistics for "pooled" graphs ("other", "taxon") and for bar +/- SEM graphs based on all 11 statuses##
################


classsumdatbacfungi<-dat.bac.fungi%>%group_by(Sample, Status, Planted, Sterile, Week, className)%>%
summarize(sum=sum(Count))


head(classsumdatbacfungi)
tail(classsumdatbacfungi)

classsumdatbacfungi$Sample


dim(classsumdatbacfungi)
head(classsumdatbacfungi)


dat.class.wide<-classsumdatbacfungi%>%
pivot_wider(names_from=className, values_from=sum, values_fill=0)%>%
as.data.frame


head(dat.class.wide[,1:10])


min_n_seqs_class<-classsumdatbacfungi%>%group_by(Sample)%>%
summarize(n_seqs= sum(sum))%>%
summarize(min = min(n_seqs))%>%
pull(min)

min_n_seqs_class

##min_n_seqs_phyla = 14274##


dim(dat.class.wide)

head(dat.class.wide[,1:10])

dat.class.wide.num<-dat.class.wide[,6:56]


head(dat.class.wide.num)

dist.class<-avgdist(dat.class.wide.num, dmethod="bray", sample=min_n_seqs_phyla, iterations=100)
dist


set.seed(19880511)
rrarefy.df.class<-as.data.frame(rrarefy(dat.class.wide.num, sample=min_n_seqs_phyla))

rrarefy.df.class$Sample<-as.factor(dat.class.wide$Sample)
rrarefy.df.class$Status<-as.factor(dat.class.wide$Status)
rrarefy.df.class$Week<-as.numeric(dat.class.wide$Week)
rrarefy.df.class$Planted<-as.factor(dat.class.wide$Planted)
rrarefy.df.class$Sterile<-as.factor(dat.class.wide$Sterile)

head(rrarefy.df.class)
dim(rrarefy.df.class)
rrarefy.df.class.matrix<-rrarefy.df.class[,1:51]
head(rrarefy.df.class.matrix)

rrarefy.df.long.class<-rrarefy.df.class%>%pivot_longer(col= 1:51,names_to = "Class", values_to = "Count")%>%group_by(Sample)%>%mutate(Percentage=paste0(Count/sum(Count)*100))

head(rrarefy.df.long.class)


rrarefy.df.long.class$Percentage<-as.numeric(rrarefy.df.long.class$Percentage)

head(rrarefy.df.long.class)
tail(rrarefy.df.long.class)


rrarefy.df.long.class<-rrarefy.df.long.class%>%mutate(Condition=case_when((Status=="SterilePlanted_4w")~"SterilePlanted",(Status=="SterilePlanted_7w")~"SterilePlanted",
(Status=="NotSterilePlanted_4w")~"NotSterilePlanted",(Status=="NotSterilePlanted_7w")~"NotSterilePlanted",
(Status=="SterileNotPlanted_4w")~"SterileNotPlanted",(Status=="SterileNotPlanted_7w")~"SterileNotPlanted",
(Status=="NotSterileNotPlanted_4w")~"NotSterileNotPlanted",(Status=="NotSterileNotPlanted_7w")~"NotSterileNotPlanted",
(Status=="Seed_0w")~"Seed",(Status=="SterileNotPlanted_0w")~"SterileNotPlanted",(Status=="NotSterileNotPlanted_0w")~"NotSterileNotPlanted"))

rrarefy.df.long.class$Status<-factor(rrarefy.df.long.class$Status, levels=c("SterileNotPlanted_4w","SterilePlanted_4w","SterileNotPlanted_7w","SterilePlanted_7w","NotSterileNotPlanted_4w","NotSterilePlanted_4w","NotSterileNotPlanted_7w","NotSterilePlanted_7w","Seed_0w","SterileNotPlanted_0w", "NotSterileNotPlanted_0w"))
levels(rrarefy.df.long.class$Status)<-c("Sterile Not Planted (4w)","Sterile Planted (4w)","Sterile Not Planted (7w)","Sterile Planted (7w)","Not Sterile Not Planted (4w)","Not Sterile Planted (4w)","Not Sterile Not Planted (7w)","Not Sterile Planted (7w)", "Seed (0w)", "Sterile (0w)", "Not Sterile (0w)")


head(rrarefy.df.long.class)

mean_perc_class_df<-rrarefy.df.long.class%>%group_by(Status, Class)%>%summarize(N=length(Sample), mean_perc=mean(Percentage),sd= sd(Percentage), se=sd/sqrt(N), .groups="drop")%>%as.data.frame

tail(mean_perc_class_df)

class.pool<-mean_perc_class_df%>%group_by(Class)%>%summarize(pool = max(mean_perc)<2)

head(class.pool)
tail(class.pool)

class.pool.df<-inner_join(mean_perc_class_df, class.pool, by="Class")%>%mutate(taxon = if_else(pool, "Other", Class))

head(class.pool.df)

unique(class.pool.df$Status)

nonpool<-class.pool.df%>%filter(pool=="FALSE")
head(nonpool)
unique(nonpool$taxon)
nonpoollist<-unique(nonpool$taxon)
nonpoollist


class.pool.df$taxon<-factor(class.pool.df$taxon, levels=c(nonpoollist,"Other"))

head(class.pool.df)


######################################################################################
######################################################################################
######^^^^^########All Genera Analysis, Run Before Here Every Time#####^^^^^##########
######################################################################################
######################################################################################
######################################################################################


######################################################################################
#################Grass Growth Analysis###############
######################################################################################

grass<-read.csv("BoutelouaMicrobiome#1_PlantGrowth.csv")

grass$Week<-as.factor(grass$Week)

grass.3w<-grass%>%filter(Week=="3")

grass.3w$Sample<-grass.3w$Position

head(grass.3w)
head(rrarefy.df.long)
tail(rrarefy.df.long)
unique(rrarefy.df.long$Sample)


rrarefy.df.long<-data.frame(rrarefy.df.long)

rrarefy.df.long.4w<-rrarefy.df.long%>%filter(Week=="4")%>%filter(Planted=="Planted")

dim(rrarefy.df.long.4w)
dim(rrarefy.df.long)


######################
######################
######################
######Graphs##########
######################
######################
######################


#########NMDS of rarefied data#############
#######using average distances from all genera############

rare.nmds<-metaMDS(dist.no0)


rare.genus.scores<-as.data.frame(scores(rare.nmds))
rare.genus.scores$site<-as.factor(dat.genus.wide.no0$Status)
rare.genus.scores$Sample<-as.factor(dat.genus.wide.no0$Sample)
rare.genus.scores$Sterile<-as.factor(dat.genus.wide.no0$Sterile)
rare.genus.scores$Planted<-as.factor(dat.genus.wide.no0$Planted)
rare.genus.scores$Week<-as.numeric(dat.genus.wide.no0$Week)

rare.genus.scores.condition<-rare.genus.scores%>%mutate(Condition=case_when((site=="SterilePlanted_4w")~"SterilePlanted",(site=="SterilePlanted_7w")~"SterilePlanted",
(site=="NotSterilePlanted_4w")~"NotSterilePlanted",(site=="NotSterilePlanted_7w")~"NotSterilePlanted",
(site=="SterileNotPlanted_4w")~"SterileNotPlanted",(site=="SterileNotPlanted_7w")~"SterileNotPlanted",
(site=="NotSterileNotPlanted_4w")~"NotSterileNotPlanted",(site=="NotSterileNotPlanted_7w")~"NotSterileNotPlanted",
(site=="Seed_0w")~"Seed",(site=="SterileNotPlanted_0w")~"SterileNotPlanted",(site=="NotSterileNotPlanted_0w")~"NotSterileNotPlanted"))

rare.genus.scores.condition$Condition<-factor(rare.genus.scores.condition$Condition, levels=c("Seed","SterileNotPlanted","SterilePlanted","NotSterileNotPlanted","NotSterilePlanted"))
levels(rare.genus.scores.condition$Condition)<-c("Seed","Sterile Not Planted", "Sterile Planted", "Not Sterile Not Planted", "Not Sterile Planted")

rare.genus.scores<-rare.genus.scores.condition


head(rare.genus.scores)

set.seed(19880511)
genus.adonis<-adonis2(dist~Sterile*Planted*Week, data=dat.genus.wide)
write.csv(genus.adonis, "Genus_Adonis_MG-RAST.csv")

rare.genus.scores$site<-factor(rare.genus.scores$site, levels=c("SterileNotPlanted_4w","SterileNotPlanted_7w",
"SterilePlanted_4w","SterilePlanted_7w","NotSterileNotPlanted_4w","NotSterileNotPlanted_7w",
"NotSterilePlanted_4w","NotSterilePlanted_7w"))

head(rare.genus.scores)

rare.genus.scores$Week<-as.factor(rare.genus.scores$Week)


##NMDS organized by category with text labeling of week##


ggplot(data=rare.genus.scores,aes(x=NMDS1,y=NMDS2,color=Condition, fill=Condition)) + 
  geom_point(size=5) + 
  guides(fill=FALSE)+
  geom_text(data=rare.genus.scores, aes(x=NMDS1, y=NMDS2, label=Week), color="black", size=4, hjust=2)+
  scale_color_manual(values=c("#D9D9D9","#3D9BB2", "#86B9B0","#E48F00","#E96200"))+
  coord_fixed() +
  labs(x="NMDS Axis 1", y="NMDS Axis 2",colour="Group", fill=NULL)+
  theme_classic() +
  theme(panel.background = element_blank(),
  panel.grid.major = element_blank(),
  panel.grid.minor = element_blank(),
  legend.title=element_text(size=14),
  legend.text=element_text(size=12),
  axis.line=element_line(color="black",linetype="solid",size=2))
ggsave("NMDS-MG-RAST-genus_WeekTextLabel_Zissou.pdf")


##NMDS with shape dictating the week##

ggplot(data=rare.genus.scores,aes(x=NMDS1,y=NMDS2,color=Condition, fill=Condition, shape=Week)) + 
  geom_point(size=5) + 
  guides(fill=FALSE)+
  scale_color_manual(values=c("#3D9BB2", "#86B9B0","#E48F00","#E96200"))+
  coord_fixed() +
  labs(x="NMDS Axis 1", y="NMDS Axis 2",colour="Group", fill=NULL)+
  theme_classic() +
  theme(panel.background = element_blank(),
  panel.grid.major = element_blank(),
  panel.grid.minor = element_blank(),
  legend.title=element_text(size=14),
  legend.text=element_text(size=12),
  axis.line=element_line(color="black",linetype="solid",size=2))
ggsave("NMDS-MG-RAST-genus_WeekTextLabel_Zissou.pdf")


ggplot(data=rare.genus.scores,aes(x=NMDS1,y=NMDS2,colour=site, fill=site)) + 
  geom_point(size=5) + 
  scale_color_brewer(labels=c("Sterile, Not Planted (4w)", "Sterile, Not Planted (7w)", "Sterile, Planted (4w)","Sterile, Planted (7w)", "Not Sterile, Not Planted (4w)", "Not Sterile, Not Planted (7w)", "Not Sterile, Planted (4w)", "Not Sterile, Planted (7w)", "Not Sterile, Not Planted (0w)", "Sterile, Not Planted (0w)", "Seed (0w)"),palette="Paired")+
  guides(fill=FALSE)+
  coord_fixed() +
  labs(x="NMDS Axis 1", y="NMDS Axis 2",colour="Group")+
  theme_classic() +
  theme(panel.background = element_blank(),
  panel.grid.major = element_blank(),
  panel.grid.minor = element_blank(),
  axis.line=element_line(color="black",linetype="solid",size=2))
ggsave("NMDS_no0w_allgenera.pdf", width=10, height=6)


ggplot(data=rare.genus.scores,aes(x=NMDS1,y=NMDS2,colour=site, fill=site)) + 
  geom_point(size=5) + 
  scale_color_manual(labels=c("Sterile, Not Planted (4w)", "Sterile, Not Planted (7w)", "Sterile, Planted (4w)","Sterile, Planted (7w)", "Not Sterile, Not Planted (4w)", "Not Sterile, Not Planted (7w)", "Not Sterile, Planted (4w)", "Not Sterile, Planted (7w)", "Not Sterile, Not Planted (0w)", "Sterile, Not Planted (0w)", "Seed (0w)"),values=c("#440154FF","#FDE725FF","#46337EFF","#9FDA3AFF","#365C8DFF","#4AC16DFF","#277F8EFF","#1FA187FF"))+
  guides(fill=FALSE)+
  coord_fixed() +
  labs(x="NMDS Axis 1", y="NMDS Axis 2",colour="Group")+
  theme_classic() +
  theme(panel.background = element_blank(),
  panel.grid.major = element_blank(),
  panel.grid.minor = element_blank(),
  axis.line=element_line(color="black",linetype="solid",size=2))
ggsave("NMDS_no0w_allgenera_viridis.pdf", width=10, height=6)


rare.pcoa<-cmdscale(dist, eig=TRUE)
rare.pcoa

ordiplot(rare.pcoa)

rare.pcoa.scores<-as.data.frame(rare.pcoa$points)
head(rare.pcoa.scores)
rare.pcoa.scores$site<-as.factor(dat.genus.wide$Status)
rare.pcoa.scores$Sample<-as.factor(dat.genus.wide$Sample)
rare.pcoa.scores$Sterile<-as.factor(dat.genus.wide$Sterile)
rare.pcoa.scores$Planted<-as.factor(dat.genus.wide$Planted)
rare.pcoa.scores$Week<-as.factor(dat.genus.wide$Week)


rare.pcoa.scores$site<-factor(rare.pcoa.scores$site, levels=c("SterileNotPlanted_4w","SterileNotPlanted_7w",
"SterilePlanted_4w","SterilePlanted_7w","NotSterileNotPlanted_4w","NotSterileNotPlanted_7w",
"NotSterilePlanted_4w","NotSterilePlanted_7w", "NotSterileNotPlanted_0w","SterileNotPlanted_0w","Seed_0w"))

windows()
ggplot(data=rare.pcoa.scores,aes(x=V1,y=V2,colour=Week, fill=Week)) + 
  geom_point(size=2) + 
  guides(fill=FALSE)+
  coord_fixed() +
  scale_color_brewer(palette="Paired")+
  labs(x="PCoA 1", y="PCoA 2",colour="Group")+
  theme_classic() +
  theme(panel.background = element_blank(),
  panel.grid.major = element_blank(),
  panel.grid.minor = element_blank(),
  axis.line=element_line(color="black",linetype="solid",size=2))


windows()
ggplot(data=rare.pcoa.scores,aes(x=V1,y=V2,colour=site, fill=site)) + 
  geom_point(size=4) + 
  stat_ellipse(geom="polygon",alpha=0.3, show.legend=FALSE)+
  guides(fill=FALSE)+
  coord_fixed() +
  scale_color_brewer(palette="Paired")+
  labs(x="PCoA 1", y="PCoA 2",colour="Group")+
  theme_classic() +
  theme(panel.background = element_blank(),
  panel.grid.major = element_blank(),
  panel.grid.minor = element_blank(),
  axis.line=element_line(color="black",linetype="solid",size=2))


##no elipse##

windows()
ggplot(data=rare.pcoa.scores,aes(x=V1,y=V2,colour=site, fill=site)) + 
  geom_point(size=4) + 
  guides(fill=FALSE)+
  coord_fixed() +
  scale_color_brewer(labels=c("Sterile, Not Planted (4w)", "Sterile, Not Planted (7w)", "Sterile, Planted (4w)","Sterile, Planted (7w)", "Not Sterile, Not Planted (4w)", "Not Sterile, Not Planted (7w)", "Not Sterile, Planted (4w)", "Not Sterile, Planted (7w)", "Not Sterile, Not Planted (0w)", "Sterile, Not Planted (0w)", "Seed (0w)"),palette="Paired")+
  labs(x="PCoA 1", y="PCoA 2",color="Group")+
  theme_classic() +
  theme(panel.background = element_blank(),
  panel.grid.major = element_blank(),
  panel.grid.minor = element_blank(),
  axis.line=element_line(color="black",linetype="solid",size=2))

ggsave("PCoA_allgenera.pdf", width=10, height=6)


##viridis scheme##

windows()
ggplot(data=rare.pcoa.scores,aes(x=V1,y=V2,colour=site, fill=site)) + 
  geom_point(size=4) + 
  guides(fill=FALSE)+
  coord_fixed() +
  scale_color_manual(labels=c("Sterile, Not Planted (4w)", "Sterile, Not Planted (7w)", "Sterile, Planted (4w)","Sterile, Planted (7w)", "Not Sterile, Not Planted (4w)", "Not Sterile, Not Planted (7w)", "Not Sterile, Planted (4w)", "Not Sterile, Planted (7w)", "Not Sterile, Not Planted (0w)", "Sterile, Not Planted (0w)", "Seed (0w)"),values=c("#440154FF","#FDE725FF","#46337EFF","#9FDA3AFF","#365C8DFF","#4AC16DFF","#277F8EFF","#1FA187FF","hotpink","black","limegreen"))+
  labs(x="PCoA 1", y="PCoA 2",color="Group")+
  theme_classic() +
  theme(panel.background = element_blank(),
  panel.grid.major = element_blank(),
  panel.grid.minor = element_blank(),
  axis.line=element_line(color="black",linetype="solid",size=2))

ggsave("PCoA_allgenera_viridis.pdf", width=10, height=6)


windows()
ggplot(data=rare.pcoa.scores%>%filter(Week!="0"),aes(x=V1,y=V2,colour=site, fill=site)) + 
  geom_point(size=4) + 
  stat_ellipse(geom="polygon",alpha=0.3, show.legend=FALSE)+
  guides(fill=FALSE)+
  coord_fixed() +
  scale_color_brewer(palette="Paired")+
  labs(x="PCoA 1", y="PCoA 2",colour="Group")+
  theme_classic() +
  theme(panel.background = element_blank(),
  panel.grid.major = element_blank(),
  panel.grid.minor = element_blank(),
  axis.line=element_line(color="black",linetype="solid",size=2))

windows()
ggplot(data=rare.pcoa.scores%>%filter(Week!="0"),aes(x=V1,y=V2,colour=site, fill=site)) + 
  geom_point(size=4) + 
  guides(fill=FALSE)+
  coord_fixed() +
  scale_color_brewer(palette="Paired")+
  labs(x="PCoA 1", y="PCoA 2",colour="Group")+
  theme_classic() +
  theme(panel.background = element_blank(),
  panel.grid.major = element_blank(),
  panel.grid.minor = element_blank(),
  axis.line=element_line(color="black",linetype="solid",size=2))


###pcoa without 0 week##

rare.pcoa.no0<-cmdscale(dist.no0, eig=TRUE)


rare.pcoa.scores.no0<-as.data.frame(rare.pcoa.no0$points)
rare.pcoa.scores.no0$site<-as.factor(dat.genus.wide.no0$Status)
rare.pcoa.scores.no0$Sample<-as.factor(dat.genus.wide.no0$Sample)
rare.pcoa.scores.no0$Sterile<-as.factor(dat.genus.wide.no0$Sterile)
rare.pcoa.scores.no0$Planted<-as.factor(dat.genus.wide.no0$Planted)
rare.pcoa.scores.no0$Week<-as.factor(dat.genus.wide.no0$Week)


rare.pcoa.scores.no0$site<-factor(rare.pcoa.scores.no0$site, levels=c("SterileNotPlanted_4w","SterileNotPlanted_7w",
"SterilePlanted_4w","SterilePlanted_7w","NotSterileNotPlanted_4w","NotSterileNotPlanted_7w",
"NotSterilePlanted_4w","NotSterilePlanted_7w"))

windows()
ggplot(data=rare.pcoa.scores.no0,aes(x=V1,y=V2,colour=site, fill=site)) + 
  geom_point(size=4) + 
  guides(fill=FALSE)+
  coord_fixed() +
  scale_color_brewer(labels=c("Sterile, Not Planted (4w)", "Sterile, Not Planted (7w)", "Sterile, Planted (4w)","Sterile, Planted (7w)", "Not Sterile, Not Planted (4w)", "Not Sterile, Not Planted (7w)", "Not Sterile, Planted (4w)", "Not Sterile, Planted (7w)",palette="Paired"))+
  labs(x="PCoA 1", y="PCoA 2",color="Group")+
  theme_classic() +
  theme(panel.background = element_blank(),
  panel.grid.major = element_blank(),
  panel.grid.minor = element_blank(),
  axis.line=element_line(color="black",linetype="solid",size=2))


###############################################
########DIVERSITY GRAPHS on all genera#########
###############################################


####Diversity Summary Statistics###

head(diversity.df)

div.stats<-diversity.df%>%group_by(Status)%>%summarize(N=length(Sample), mean.shannon=mean(shannon), sd=sd(shannon), se=sd/sqrt(N), mean.spec=mean(spec), sd.spec=sd(spec), se.spec=sd.spec/sqrt(N))

head(div.stats)

div.stats$Status<-factor(div.stats$Status, levels=c("SterileNotPlanted_4w","SterilePlanted_4w","SterileNotPlanted_7w","SterilePlanted_7w","NotSterileNotPlanted_4w","NotSterilePlanted_4w","NotSterileNotPlanted_7w","NotSterilePlanted_7w","Seed_0w","SterileNotPlanted_0w", "NotSterileNotPlanted_0w"))
levels(div.stats$Status)<-c("Sterile Not Planted (4w)","Sterile Planted (4w)","Sterile Not Planted (7w)","Sterile Planted (7w)","Not Sterile Not Planted (4w)","Not Sterile Planted (4w)","Not Sterile Not Planted (7w)","Not Sterile Planted (7w)", "Seed (0w)", "Sterile (0w)", "Not Sterile (0w)")
 


write.csv(div.stats, "div.stats.csv")


windows()
ggplot(div.stats, aes(y=mean.shannon,x=Status,fill=Status)) +
	geom_bar(position=position_dodge(), stat="identity")+
	geom_errorbar(aes(ymin=mean.shannon-se,ymax=mean.shannon+se), width=0.1, position=position_dodge(0.9), color="black")+
	labs(x=NULL,y="Shannon Diversity (Bacteria)")+
	scale_fill_manual(name="Group", values=c("#3D9BB2", "#86B9B0","#A6BF86","#D4C747","#E8C41F","#E48F00","#E96200","#F01C00","#D9D9D9","#7B7B7B","#1C1C1C"))+
	scale_y_continuous(expand=c(0,0))+
	theme_bw() +
  	theme(plot.title=element_text(size=25, face="bold",hjust=0.5),
	axis.text.x=element_text(angle=90, size=12, hjust=1, vjust=0.5),
	legend.title=element_text(size=14),
	legend.text=element_text(size=12),
	panel.grid.major = element_blank(),panel.grid.minor = element_blank()) 

ggsave("MG-RAST-ShannonDiversity_BarSEM_v9_GroupColored.pdf")


windows()
ggplot(div.stats, aes(y=mean.spec,x=Status,fill=Status)) +
	geom_bar(position=position_dodge(), stat="identity")+
	geom_errorbar(aes(ymin=mean.spec-se.spec,ymax=mean.spec+se.spec), width=0.1, position=position_dodge(0.9), color="black")+
	labs(x=NULL,y="Genus Richness (Bacteria)")+
	scale_fill_manual(name="Group", values=c("#3D9BB2", "#86B9B0","#A6BF86","#D4C747","#E8C41F","#E48F00","#E96200","#F01C00","#D9D9D9","#7B7B7B","#1C1C1C"))+
	scale_y_continuous(expand=c(0,0))+
	theme_bw() +
  	theme(plot.title=element_text(size=25, face="bold",hjust=0.5),
	axis.text.x=element_text(angle=90, size=12, hjust=1, vjust=0.5),
	legend.title=element_text(size=14),
	legend.text=element_text(size=12),
	panel.grid.major = element_blank(),panel.grid.minor = element_blank()) 

ggsave("MG-RAST-Richness_BarSEM_v9_GroupColored.pdf")


diversity.df$Sterile<-factor(diversity.df$Sterile, levels=c("Seed","NotSterile","Sterile"))

###Shannon over time on genus summary data ##

windows()
ggplot(diversity.df%>%filter(Planted=="Planted" | Planted=="NA"), aes(y=shannon,x=Week,fill=Sterile)) +
	geom_boxplot()+
	labs(x="Time (weeks)",y="Shannon Diversity")+
	scale_fill_manual(name="Status", values=c("gray","#29AF7FFF", "#2D708EFF"), labels=c("Seed (0w)", "Sterile Soil", "Not Sterile Soil"))+
	ggtitle("Planted")+
	theme_bw() +
  	theme(plot.title=element_text(size=25, face="bold",hjust=0.5),axis.text.x=element_text(size=18),axis.text.y=element_text(size=18),axis.title=element_text(size=20),legend.title=element_text(size=14),legend.text=element_text(size=12),panel.grid.major = element_blank(),panel.grid.minor = element_blank()) 
ggsave("Shannon_allgenera_Planted.pdf")

windows()
ggplot(diversity.df%>%filter(Planted=="NotPlanted" | Planted=="NA"), aes(y=shannon,x=Week,fill=Sterile)) +
	geom_boxplot()+
	labs(x="Time (weeks)",y="Shannon Diversity")+
	scale_fill_manual(name="Status", values=c("gray","#29AF7FFF", "#2D708EFF"), labels=c("Seed (0w)", "Sterile Soil", "Not Sterile Soil"))+
	ggtitle("Not Planted")+
	theme_bw() +
  	theme(plot.title=element_text(size=25, face="bold",hjust=0.5),axis.text.x=element_text(size=18),axis.text.y=element_text(size=18),axis.title=element_text(size=20),legend.title=element_text(size=14),legend.text=element_text(size=12),panel.grid.major = element_blank(),panel.grid.minor = element_blank()) 
ggsave("Shannon_allgenera_NotPlanted.pdf")

###Species number (actually genus number) over time on genus summary data ##

windows()
ggplot(diversity.df%>%filter(Planted=="Planted" | Planted=="NA"), aes(y=spec,x=Week,fill=Sterile)) +
	geom_boxplot()+
	labs(x="Time (weeks)",y="Number of Unique Genera")+
	scale_fill_manual(name="Status", values=c("gray","#29AF7FFF", "#2D708EFF"), labels=c("Seed (0w)", "Sterile Soil", "Not Sterile Soil"))+
	ggtitle("Planted")+
	theme_bw() +
  	theme(plot.title=element_text(size=25, face="bold",hjust=0.5),axis.text.x=element_text(size=18),axis.text.y=element_text(size=18),axis.title=element_text(size=20),legend.title=element_text(size=14),legend.text=element_text(size=12),panel.grid.major = element_blank(),panel.grid.minor = element_blank()) 
ggsave("Richness_allgenera_Planted.pdf")

windows()
ggplot(diversity.df%>%filter(Planted=="NotPlanted" | Planted=="NA"), aes(y=spec,x=Week,fill=Sterile)) +
	geom_boxplot()+
	labs(x="Time (weeks)",y="Number of Unique Genera")+
	scale_fill_manual(name="Status", values=c("gray","#29AF7FFF", "#2D708EFF"), labels=c("Seed (0w)", "Sterile Soil", "Not Sterile Soil"))+
	ggtitle("Not Planted")+
	theme_bw() +
  	theme(plot.title=element_text(size=25, face="bold",hjust=0.5),axis.text.x=element_text(size=18),axis.text.y=element_text(size=18),axis.title=element_text(size=20),legend.title=element_text(size=14),legend.text=element_text(size=12),panel.grid.major = element_blank(),panel.grid.minor = element_blank()) 
ggsave("Richness_allgenera_NotPlanted.pdf")


#####################################################################
########Long Summary Graphs on All Genera (from all domains)#########
#####################################################################


head(genus.pool.df)


windows()
genus_pool_plot_horizontal_wesanderson_heatmap_grad2<-ggplot(genus.pool.df%>%filter(Genus!="Sorghum")%>%filter(Genus!="Oryza")%>%filter(Genus!="Arabidopsis"), aes(x=Status, y=taxon, fill=mean_perc))+
	geom_tile()+
	ylab(NULL)+
	xlab(NULL)+
	labs(fill="Average %")
	
	genus_pool_plot_horizontal_wesanderson_heatmap_grad2 + 
	scale_fill_gradient2(low="#3D9BB2", mid="#E8C41F", high="#F01C00", midpoint=25)+
	theme(panel.grid.major = element_blank(),
	panel.grid.minor=element_blank(),
	panel.background=element_rect(fill="white",color=NA),
	panel.border=element_blank(),
	axis.text.x=element_text(angle=90, size=12, hjust=1, vjust=0.5),
	axis.title=element_text(size=15,face="bold"),
	axis.line=element_line(color="black",linetype="solid",size=.5))+
	scale_y_discrete(expand=c(0,0))+
	scale_x_discrete(expand=c(0,0))
ggsave("MG-RAST-Genus-Heatmap_Zissou_heatmap_grad2.pdf")


sum4w_2perc<-ggplot(rrarefy.df.long%>%filter(Week=="4")%>%filter(Planted=="Planted")%>%group_by(Genus)%>%filter(Percentage>2), aes(x=Sterile, y=Percentage, fill=Genus))+
	geom_bar(stat="identity", width=.5,position="fill")+
	xlab("Group")+
	ylab(NULL)
	
	sum4w_2perc + 
	theme(panel.grid.major = element_blank(),
	panel.grid.minor=element_blank(),
	panel.background=element_rect(fill="white",color=NA),
	panel.border=element_blank(),
	axis.text=element_text(size=15),
	axis.title=element_text(size=20,face="bold"),
	legend.key.size=unit(1,'cm'),
	legend.text=element_text(size=10),
	legend.title=element_text(size=15),
	axis.line=element_line(color="black",linetype="solid",size=2))+
	labs(fill="Status", size=NULL)+
	scale_y_continuous(expand=c(0,0))

ggsave("sum4w_Planted-sterilevnotsterile_2perc.pdf")


###########################
###Individual Genus over time ############
##########################

####################################
###using genus.pool.df data frame###
#################################


windows()
ggplot(genus.pool.df%>%filter(Genus=="Caulobacter"), aes(y=mean_perc,x=Status,fill=Status)) +
	geom_bar(position=position_dodge(), stat="identity")+
	labs(x=NULL,y="Caulobacter (%)")+
	geom_errorbar(aes(ymin=mean_perc-se,ymax=mean_perc+se), width=0.1, position=position_dodge(0.9), color="black")+
	scale_fill_manual(name="Group", values=c("#3D9BB2", "#86B9B0","#A6BF86","#D4C747","#E8C41F","#E48F00","#E96200","#F01C00","#D9D9D9","#7B7B7B","#1C1C1C"))+
	theme_bw() +
  	theme(plot.title=element_text(size=25, face="bold",hjust=0.5),
	axis.text.x=element_text(angle=90, size=12, hjust=1, vjust=0.5),
	axis.title=element_text(size=15),
	legend.title=element_text(size=14),
	legend.text=element_text(size=12),
	axis.line=element_line(color="black",linetype="solid",size=1),
	panel.grid.major = element_blank(),panel.grid.minor = element_blank())+
	scale_y_continuous(expand=c(0,0), limits=c(0,4)) 
ggsave("MG-RAST-Caulobacter_Perc_BarSEM_GroupStatus.pdf")


##################################################################
###Phylum Analysis using mean_perc_cond_df (to group by condition instead of status) ###
#########################################################################

mean_perc_cond_df$Week<-as.factor(mean_perc_cond_df$Week)

head(mean_perc_cond_df)

##organized by weeks##

windows()
ggplot(mean_perc_cond_df%>%filter(Phylum=="Actinobacteria"), aes(y=mean_perc_cond,x=Week,fill=Condition)) +
	geom_bar(position=position_dodge2(preserve="single"), stat="identity")+
	labs(x="Weeks After Seeding",y="Phylum Actinobacteria (%)")+
	geom_errorbar(aes(ymin=mean_perc_cond-se_cond,ymax=mean_perc_cond+se_cond), width=0.1, position=position_dodge(.9),color="black")+
	scale_fill_manual(name="Group", values=c("#D9D9D9","#3D9BB2", "#86B9B0","#E48F00","#E96200"))+
	theme_bw() +
  	theme(plot.title=element_text(size=25, face="bold",hjust=0.5),
	axis.text.x=element_text(size=12, hjust=1),
	axis.title=element_text(size=15),
	legend.title=element_text(size=14),
	legend.text=element_text(size=12),
	axis.line=element_line(color="black",linetype="solid",size=1),
	panel.grid.major = element_blank(),panel.grid.minor = element_blank())+
	scale_y_continuous(expand=c(0,0), limits=c(0,40))
ggsave("MG-RAST-ActinobacteriaPhylum_perc_BarSEM_GroupWeek.pdf")


windows()
ggplot(mean_perc_cond_df%>%filter(Phylum=="Bacteroidetes"), aes(y=mean_perc_cond,x=Week,fill=Condition)) +
	geom_bar(position=position_dodge2(preserve="single"), stat="identity")+
	labs(x="Weeks After Seeding",y="Phylum Bacteroidetes (%)")+
	geom_errorbar(aes(ymin=mean_perc_cond-se_cond,ymax=mean_perc_cond+se_cond), width=0.1, position=position_dodge(.9),color="black")+
	scale_fill_manual(name="Group", values=c("#D9D9D9","#3D9BB2", "#86B9B0","#E48F00","#E96200"))+
	theme_bw() +
  	theme(plot.title=element_text(size=25, face="bold",hjust=0.5),
	axis.text.x=element_text(size=12, hjust=1),
	axis.title=element_text(size=15),
	legend.title=element_text(size=14),
	legend.text=element_text(size=12),
	axis.line=element_line(color="black",linetype="solid",size=1),
	panel.grid.major = element_blank(),panel.grid.minor = element_blank())+
	scale_y_continuous(expand=c(0,0), limits=c(0,20))
ggsave("MG-RAST-BacteroidetesPhylum_perc_BarSEM_GroupWeek.pdf")


##################################################################
###Genus Analysis using genus.pool.df (to group by condition instead of status) ###
#########################################################################

genus.pool.df$Week<-as.factor(genus.pool.df$Week)

##organized by weeks##

windows()
ggplot(genus.pool.df%>%filter(Genus=="Caulobacter"), aes(y=mean_perc,x=Week,fill=Condition)) +
	geom_bar(position=position_dodge2(preserve="single"), stat="identity")+
	labs(x="Weeks After Seeding",y="Genus Caulobacter (%)")+
	geom_errorbar(aes(ymin=mean_perc-se,ymax=mean_perc+se), width=0.1, position=position_dodge(.9),color="black")+
	scale_fill_manual(name="Group", values=c("#D9D9D9","#3D9BB2", "#86B9B0","#E48F00","#E96200"))+
	theme_bw() +
  	theme(plot.title=element_text(size=25, face="bold",hjust=0.5),
	axis.text.x=element_text(size=12, hjust=1),
	axis.title=element_text(size=15),
	legend.title=element_text(size=14),
	legend.text=element_text(size=12),
	axis.line=element_line(color="black",linetype="solid",size=1),
	panel.grid.major = element_blank(),panel.grid.minor = element_blank())+
	scale_y_continuous(expand=c(0,0), limits=c(0,4))
ggsave("MG-RAST-CaulobacterGenus_perc_BarSEM_GroupWeek.pdf")


windows()
ggplot(genus.pool.df%>%filter(Genus=="Acidovorax"), aes(y=mean_perc,x=Week,fill=Condition)) +
	geom_bar(position=position_dodge2(preserve="single"), stat="identity")+
	labs(x="Weeks After Seeding",y="Genus Acidovorax (%)")+
	geom_errorbar(aes(ymin=mean_perc-se,ymax=mean_perc+se), width=0.1, position=position_dodge(.9),color="black")+
	scale_fill_manual(name="Group", values=c("#D9D9D9","#3D9BB2", "#86B9B0","#E48F00","#E96200"))+
	theme_bw() +
  	theme(plot.title=element_text(size=25, face="bold",hjust=0.5),
	axis.text.x=element_text(size=12, hjust=1),
	axis.title=element_text(size=15),
	legend.title=element_text(size=14),
	legend.text=element_text(size=12),
	axis.line=element_line(color="black",linetype="solid",size=1),
	panel.grid.major = element_blank(),panel.grid.minor = element_blank())+
	scale_y_continuous(expand=c(0,0), limits=c(0,2.5))
ggsave("MG-RAST-AcidovoraxGenus_perc_BarSEM_GroupWeek.pdf")


windows()
ggplot(genus.pool.df%>%filter(Genus=="Rhodopseudomonas"), aes(y=mean_perc,x=Week,fill=Condition)) +
	geom_bar(position=position_dodge2(preserve="single"), stat="identity")+
	labs(x="Weeks After Seeding",y="Genus Rhodopseudomonas (%)")+
	geom_errorbar(aes(ymin=mean_perc-se,ymax=mean_perc+se), width=0.1, position=position_dodge(.9),color="black")+
	scale_fill_manual(name="Group", values=c("#D9D9D9","#3D9BB2", "#86B9B0","#E48F00","#E96200"))+
	theme_bw() +
  	theme(plot.title=element_text(size=25, face="bold",hjust=0.5),
	axis.text.x=element_text(size=12, hjust=1),
	axis.title=element_text(size=15),
	legend.title=element_text(size=14),
	legend.text=element_text(size=12),
	axis.line=element_line(color="black",linetype="solid",size=1),
	panel.grid.major = element_blank(),panel.grid.minor = element_blank())+
	scale_y_continuous(expand=c(0,0), limits=c(0,2.5))
ggsave("MG-RAST-RhodopseudomonasGenus_perc_BarSEM_GroupWeek.pdf")


windows()
ggplot(genus.pool.df%>%filter(Genus=="Xanthomonas"), aes(y=mean_perc,x=Week,fill=Condition)) +
	geom_bar(position=position_dodge2(preserve="single"), stat="identity")+
	labs(x="Weeks After Seeding",y="Genus Xanthomonas (%)")+
	geom_errorbar(aes(ymin=mean_perc-se,ymax=mean_perc+se), width=0.1, position=position_dodge(.9),color="black")+
	scale_fill_manual(name="Group", values=c("#D9D9D9","#3D9BB2", "#86B9B0","#E48F00","#E96200"))+
	theme_bw() +
  	theme(plot.title=element_text(size=25, face="bold",hjust=0.5),
	axis.text.x=element_text(size=12, hjust=1),
	axis.title=element_text(size=15),
	legend.title=element_text(size=14),
	legend.text=element_text(size=12),
	axis.line=element_line(color="black",linetype="solid",size=1),
	panel.grid.major = element_blank(),panel.grid.minor = element_blank())+
	scale_y_continuous(expand=c(0,0), limits=c(0,5))
ggsave("MG-RAST-XanthomonasGenus_perc_BarSEM_GroupWeek.pdf")


windows()
ggplot(genus.pool.df%>%filter(Genus=="Cellvibrio"), aes(y=mean_perc,x=Week,fill=Condition)) +
	geom_bar(position=position_dodge2(preserve="single"), stat="identity")+
	labs(x="Weeks After Seeding",y="Genus Cellvibrio (%)")+
	geom_errorbar(aes(ymin=mean_perc-se,ymax=mean_perc+se), width=0.1, position=position_dodge(.9),color="black")+
	scale_fill_manual(name="Group", values=c("#D9D9D9","#3D9BB2", "#86B9B0","#E48F00","#E96200"))+
	theme_bw() +
  	theme(plot.title=element_text(size=25, face="bold",hjust=0.5),
	axis.text.x=element_text(size=12, hjust=1),
	axis.title=element_text(size=15),
	legend.title=element_text(size=14),
	legend.text=element_text(size=12),
	axis.line=element_line(color="black",linetype="solid",size=1),
	panel.grid.major = element_blank(),panel.grid.minor = element_blank())+
	scale_y_continuous(expand=c(0,0), limits=c(0,4))
ggsave("MG-RAST-CellvibrioGenus_perc_BarSEM_GroupWeek.pdf")


#######Taxa from seed (on seed, on planted soil, not on unplanted sterile soil)###########

seed.plantedsterile.plot<-ggplot(seed.plantedsterile, aes(x=Status, y=Percentage, fill=Genus))+
	geom_bar(stat="identity", width=.5,position="fill")+
	xlab("Group")+
	ylab(NULL)
	
	seed.plantedsterile.plot + 
	theme(panel.grid.major = element_blank(),
	panel.grid.minor=element_blank(),
	panel.background=element_rect(fill="white",color=NA),
	panel.border=element_blank(),
	axis.text=element_text(size=15),
	axis.title=element_text(size=20,face="bold"),
	legend.key.size=unit(1,'cm'),
	legend.text=element_text(size=10),
	legend.title=element_text(size=15),
	axis.line=element_line(color="black",linetype="solid",size=2))+
	labs(fill="Status", size=NULL)+
	scale_y_continuous(expand=c(0,0))

ggsave("seed.plantedsterile.plot.pdf",width=30,height=20)

##Pinus and Phalaenopsis are plants; focus on Cyanidium (algae), Mycosphaerella (fungus), ###
##and Pythium (fungus)##


#######Taxa from plant but not seed (not on seed or unplanted sterile soil, on planted soil)###########

head(fromplant)

fromplant.plot<-ggplot(fromplant, aes(x=Status, y=Percentage, fill=Genus))+
	geom_bar(stat="identity", width=.5,position="fill")+
	xlab("Group")+
	ylab(NULL)
	
	fromplant.plot + 
	theme(panel.grid.major = element_blank(),
	panel.grid.minor=element_blank(),
	panel.background=element_rect(fill="white",color=NA),
	panel.border=element_blank(),
	axis.text=element_text(size=15),
	axis.title=element_text(size=20,face="bold"),
	legend.key.size=unit(1,'cm'),
	legend.text=element_text(size=10),
	legend.title=element_text(size=15),
	axis.line=element_line(color="black",linetype="solid",size=2))+
	labs(fill="Status", size=NULL)+
	scale_y_continuous(expand=c(0,0))

ggsave("fromplant.plot.pdf",width=30,height=20)

##Pinus and Phalaenopsis are plants; focus on Cyanidium (algae), Mycosphaerella (fungus), ###
##and Pythium (fungus)##


#####################################################################
########Comparing seed-origin taxa #########
#####################################################################

seed.plantedsterile.planted$Week<-as.factor(seed.plantedsterile.planted$Week)
head(seed.plantedsterile.planted)

windows()
ggplot(seed.plantedsterile.planted%>%filter(Genus=="Cyanidium"), aes(y=Percentage,x=Week,fill=Sterile)) +
	geom_boxplot()+
	labs(x="Week",y="Percent of Total Reads (%)")+
	ggtitle("Cyanidium")+
	scale_fill_manual(name="Status", labels=c("Not Sterile Soil", "Sterile Soil"),values=c("#d8b365", "#5ab4ac"))+
	theme_bw() +
  	theme(plot.title=element_text(size=25, face="bold",hjust=0.5),axis.text.x=element_text(size=18),axis.text.y=element_text(size=18),axis.title=element_text(size=20),legend.title=element_text(size=14),legend.text=element_text(size=12),panel.grid.major = element_blank(),panel.grid.minor = element_blank()) 
ggsave("seed.plantedsterile.planted_Cyanidium.pdf")

windows()
ggplot(seed.plantedsterile.planted%>%filter(Genus=="Mycosphaerella"), aes(y=Percentage,x=Week,fill=Sterile)) +
	geom_boxplot()+
	labs(x="Week",y="Percent of Total Reads (%)")+
	ggtitle("Mycosphaerella")+
	scale_fill_manual(name="Status", labels=c("Not Sterile Soil", "Sterile Soil"),values=c("#d8b365", "#5ab4ac"))+
	theme_bw() +
  	theme(plot.title=element_text(size=25, face="bold",hjust=0.5),axis.text.x=element_text(size=18),axis.text.y=element_text(size=18),axis.title=element_text(size=20),legend.title=element_text(size=14),legend.text=element_text(size=12),panel.grid.major = element_blank(),panel.grid.minor = element_blank()) 
ggsave("seed.plantedsterile.planted_Mycosphaerella.pdf")


windows()
ggplot(seed.plantedsterile.planted%>%filter(Genus=="Pythium"), aes(y=Percentage,x=Week,fill=Sterile)) +
	geom_boxplot()+
	labs(x="Week",y="Percent of Total Reads (%)")+
	ggtitle("Pythium")+
	scale_fill_manual(name="Status", labels=c("Not Sterile Soil", "Sterile Soil"),values=c("#d8b365", "#5ab4ac"))+
	theme_bw() +
  	theme(plot.title=element_text(size=25, face="bold",hjust=0.5),axis.text.x=element_text(size=18),axis.text.y=element_text(size=18),axis.title=element_text(size=20),legend.title=element_text(size=14),legend.text=element_text(size=12),panel.grid.major = element_blank(),panel.grid.minor = element_blank()) 
ggsave("seed.plantedsterile.planted_Pythium.pdf")


#####################################################################
########Comparing plant-origin taxa #########
#####################################################################

fromplant$Week<-as.factor(fromplant$Week)


windows()
ggplot(fromplant%>%filter(Planted=="Planted")%>%filter(Genus=="Amphimedon"), aes(y=Percentage,x=Week,fill=Sterile)) +
	geom_boxplot()+
	labs(x="Week",y="Percent of Total Reads (%)")+
	ggtitle("Amphimedon")+
	scale_fill_manual(name="Status", labels=c("Not Sterile Soil", "Sterile Soil"),values=c("#d8b365", "#5ab4ac"))+
	theme_bw() +
  	theme(plot.title=element_text(size=25, face="bold",hjust=0.5),axis.text.x=element_text(size=18),axis.text.y=element_text(size=18),axis.title=element_text(size=20),legend.title=element_text(size=14),legend.text=element_text(size=12),panel.grid.major = element_blank(),panel.grid.minor = element_blank()) 
ggsave("fromplant_Planted_Amphimedon.pdf")

windows()
ggplot(fromplant%>%filter(Planted=="NotPlanted")%>%filter(Genus=="Amphimedon"), aes(y=Percentage,x=Week,fill=Sterile)) +
	geom_boxplot()+
	labs(x="Week",y="Percent of Total Reads (%)")+
	ggtitle("Amphimedon")+
	scale_fill_manual(name="Status", labels=c("Not Sterile Soil", "Sterile Soil"),values=c("#d8b365", "#5ab4ac"))+
	theme_bw() +
  	theme(plot.title=element_text(size=25, face="bold",hjust=0.5),axis.text.x=element_text(size=18),axis.text.y=element_text(size=18),axis.title=element_text(size=20),legend.title=element_text(size=14),legend.text=element_text(size=12),panel.grid.major = element_blank(),panel.grid.minor = element_blank()) 
ggsave("fromplant_NotPlanted_Amphimedon.pdf")


windows()
ggplot(fromplant%>%filter(Planted=="Planted")%>%filter(Genus=="Basidiobolus"), aes(y=Percentage,x=Week,fill=Sterile)) +
	geom_boxplot()+
	labs(x="Week",y="Percent of Total Reads (%)")+
	ggtitle("Basidiobolus")+
	scale_fill_manual(name="Status", labels=c("Not Sterile Soil", "Sterile Soil"),values=c("#d8b365", "#5ab4ac"))+
	theme_bw() +
  	theme(plot.title=element_text(size=25, face="bold",hjust=0.5),axis.text.x=element_text(size=18),axis.text.y=element_text(size=18),axis.title=element_text(size=20),legend.title=element_text(size=14),legend.text=element_text(size=12),panel.grid.major = element_blank(),panel.grid.minor = element_blank()) 
ggsave("fromplant_Planted_Basidiobolus.pdf")

windows()
ggplot(fromplant%>%filter(Planted=="Planted")%>%filter(Genus=="Bracovirus"), aes(y=Percentage,x=Week,fill=Sterile)) +
	geom_boxplot()+
	labs(x="Week",y="Percent of Total Reads (%)")+
	ggtitle("Bracovirus")+
	scale_fill_manual(name="Status", labels=c("Not Sterile Soil", "Sterile Soil"),values=c("#d8b365", "#5ab4ac"))+
	theme_bw() +
  	theme(plot.title=element_text(size=25, face="bold",hjust=0.5),axis.text.x=element_text(size=18),axis.text.y=element_text(size=18),axis.title=element_text(size=20),legend.title=element_text(size=14),legend.text=element_text(size=12),panel.grid.major = element_blank(),panel.grid.minor = element_blank()) 
ggsave("fromplant_Planted_Bracovirus.pdf")


###########################################################
###4w bacterial correlations with grass growth ############
###########################################################

##using 3w grass measurements correlated to 4w bacteria (because we don't have all the samples measured at 4w)##


grass.Bradyrhizobium<-ggplot(dat.grass.Bradyrhizobium, aes(x=Percentage, y=Sum.length))+
geom_point(shape=21, fill="#ccbfb9",size=3,color="black")+
geom_smooth(method=lm, color="black", fill="#fec44f", aes(group=1))+
labs(x="Percent Bradyrhizobium (of total reads)",y="Total B. curtipendula Length")

grass.Bradyrhizobium+
theme_classic()+
theme(axis.text.x= element_text(size = 12),
axis.text.y= element_text(size=12),
axis.title.y= element_text(size = 18),
axis.title.x= element_text(size = 20),
plot.title = element_text(size=24,face="bold",hjust=0.5))
ggsave("grass.Bradyrhizobium_4w.pdf")

grass.Bradyrhizobium.lm<-lm(dat.grass.Bradyrhizobium$Sum.length~dat.grass.Bradyrhizobium$Percentage)
summary(grass.Bradyrhizobium.lm)


grass.Acidovorax<-ggplot(dat.grass.Acidovorax, aes(x=Percentage, y=Sum.length))+
geom_point(shape=21, fill="#ccbfb9",size=3,color="black")+
geom_smooth(method=lm, color="black", fill="#fec44f", aes(group=1))+
labs(x="Percent Acidovorax (of total reads)",y="Total B. curtipendula Length")

grass.Acidovorax+
theme_classic()+
theme(axis.text.x= element_text(size = 12),
axis.text.y= element_text(size=12),
axis.title.y= element_text(size = 18),
axis.title.x= element_text(size = 20),
plot.title = element_text(size=24,face="bold",hjust=0.5))
ggsave("grass.Acidovorax_4w.pdf")

grass.Acidovorax.lm<-lm(dat.grass.Acidovorax$Sum.length~dat.grass.Acidovorax$Percentage)
summary(grass.Acidovorax.lm)


grass.Caulobacter<-ggplot(dat.grass.Caulobacter, aes(x=Percentage, y=Sum.length))+
geom_point(shape=21, fill="#ccbfb9",size=3,color="black")+
geom_smooth(method=lm, color="black", fill="#fec44f", aes(group=1))+
labs(x="Percent Caulobacter (of total reads)",y="Total B. curtipendula Length")

grass.Caulobacter+
theme_classic()+
theme(axis.text.x= element_text(size = 12),
axis.text.y= element_text(size=12),
axis.title.y= element_text(size = 18),
axis.title.x= element_text(size = 20),
plot.title = element_text(size=24,face="bold",hjust=0.5))
ggsave("grass.Caulobacter_4w.pdf")

grass.Caulobacter.lm<-lm(dat.grass.Caulobacter$Sum.length~dat.grass.Caulobacter$Percentage)
summary(grass.Caulobacter.lm)


grass.Cellvibrio<-ggplot(dat.grass.Cellvibrio, aes(x=Percentage, y=Sum.length))+
geom_point(shape=21, fill="#ccbfb9",size=3,color="black")+
geom_smooth(method=lm, color="black", fill="#fec44f", aes(group=1))+
labs(x="Percent Cellvibrio (of total reads)",y="Total B. curtipendula Length")

grass.Cellvibrio+
theme_classic()+
theme(axis.text.x= element_text(size = 12),
axis.text.y= element_text(size=12),
axis.title.y= element_text(size = 18),
axis.title.x= element_text(size = 20),
plot.title = element_text(size=24,face="bold",hjust=0.5))
ggsave("grass.Cellvibrio_4w.pdf")

grass.Cellvibrio.lm<-lm(dat.grass.Cellvibrio$Sum.length~dat.grass.Cellvibrio$Percentage)
summary(grass.Cellvibrio.lm)


grass.Chitinophaga<-ggplot(dat.grass.Chitinophaga, aes(x=Percentage, y=Sum.length))+
geom_point(shape=21, fill="#ccbfb9",size=3,color="black")+
geom_smooth(method=lm, color="black", fill="#fec44f", aes(group=1))+
labs(x="Percent Chitinophaga (of total reads)",y="Total B. curtipendula Length")

grass.Chitinophaga+
theme_classic()+
theme(axis.text.x= element_text(size = 12),
axis.text.y= element_text(size=12),
axis.title.y= element_text(size = 18),
axis.title.x= element_text(size = 20),
plot.title = element_text(size=24,face="bold",hjust=0.5))
ggsave("grass.Chitinophaga_4w.pdf")

grass.Chitinophaga.lm<-lm(dat.grass.Chitinophaga$Sum.length~dat.grass.Chitinophaga$Percentage)
summary(grass.Chitinophaga.lm)


grass.Flavobacterium<-ggplot(dat.grass.Flavobacterium, aes(x=Percentage, y=Sum.length))+
geom_point(shape=21, fill="#ccbfb9",size=3,color="black")+
geom_smooth(method=lm, color="black", fill="#fec44f", aes(group=1))+
labs(x="Percent Flavobacterium (of total reads)",y="Total B. curtipendula Length")

grass.Flavobacterium+
theme_classic()+
theme(axis.text.x= element_text(size = 12),
axis.text.y= element_text(size=12),
axis.title.y= element_text(size = 18),
axis.title.x= element_text(size = 20),
plot.title = element_text(size=24,face="bold",hjust=0.5))
ggsave("grass.Flavobacterium_4w.pdf")

grass.Flavobacterium.lm<-lm(dat.grass.Flavobacterium$Sum.length~dat.grass.Flavobacterium$Percentage)
summary(grass.Flavobacterium.lm)


grass.Leptospira<-ggplot(dat.grass.Leptospira, aes(x=Percentage, y=Sum.length))+
geom_point(shape=21, fill="#ccbfb9",size=3,color="black")+
geom_smooth(method=lm, color="black", fill="#fec44f", aes(group=1))+
labs(x="Percent Leptospira (of total reads)",y="Total B. curtipendula Length")

grass.Leptospira+
theme_classic()+
theme(axis.text.x= element_text(size = 12),
axis.text.y= element_text(size=12),
axis.title.y= element_text(size = 18),
axis.title.x= element_text(size = 20),
plot.title = element_text(size=24,face="bold",hjust=0.5))
ggsave("grass.Leptospira_4w.pdf")

grass.Leptospira.lm<-lm(dat.grass.Leptospira$Sum.length~dat.grass.Leptospira$Percentage)
summary(grass.Leptospira.lm)

grass.Mycobacterium<-ggplot(dat.grass.Mycobacterium, aes(x=Percentage, y=Sum.length))+
geom_point(shape=21, fill="#ccbfb9",size=3,color="black")+
geom_smooth(method=lm, color="black", fill="#fec44f", aes(group=1))+
labs(x="Percent Mycobacterium (of total reads)",y="Total B. curtipendula Length")

grass.Mycobacterium+
theme_classic()+
theme(axis.text.x= element_text(size = 12),
axis.text.y= element_text(size=12),
axis.title.y= element_text(size = 18),
axis.title.x= element_text(size = 20),
plot.title = element_text(size=24,face="bold",hjust=0.5))
ggsave("grass.Mycobacterium_4w.pdf")

grass.Mycobacterium.lm<-lm(dat.grass.Mycobacterium$Sum.length~dat.grass.Mycobacterium$Percentage)
summary(grass.Mycobacterium.lm)


grass.Pedobacter<-ggplot(dat.grass.Pedobacter, aes(x=Percentage, y=Sum.length))+
geom_point(shape=21, fill="#ccbfb9",size=3,color="black")+
geom_smooth(method=lm, color="black", fill="#fec44f", aes(group=1))+
labs(x="Percent Pedobacter (of total reads)",y="Total B. curtipendula Length")

grass.Pedobacter+
theme_classic()+
theme(axis.text.x= element_text(size = 12),
axis.text.y= element_text(size=12),
axis.title.y= element_text(size = 18),
axis.title.x= element_text(size = 20),
plot.title = element_text(size=24,face="bold",hjust=0.5))
ggsave("grass.Pedobacter_4w.pdf")

grass.Pedobacter.lm<-lm(dat.grass.Pedobacter$Sum.length~dat.grass.Pedobacter$Percentage)
summary(grass.Pedobacter.lm)


grass.Pseudomonas<-ggplot(dat.grass.Pseudomonas, aes(x=Percentage, y=Sum.length))+
geom_point(shape=21, fill="#ccbfb9",size=3,color="black")+
geom_smooth(method=lm, color="black", fill="#fec44f", aes(group=1))+
labs(x="Percent Pseudomonas (of total reads)",y="Total B. curtipendula Length")

grass.Pseudomonas+
theme_classic()+
theme(axis.text.x= element_text(size = 12),
axis.text.y= element_text(size=12),
axis.title.y= element_text(size = 18),
axis.title.x= element_text(size = 20),
plot.title = element_text(size=24,face="bold",hjust=0.5))
ggsave("grass.Pseudomonas_4w.pdf")

grass.Pseudomonas.lm<-lm(dat.grass.Pseudomonas$Sum.length~dat.grass.Pseudomonas$Percentage)
summary(grass.Pseudomonas.lm)


grass.Rhodopseudomonas<-ggplot(dat.grass.Rhodopseudomonas, aes(x=Percentage, y=Sum.length))+
geom_point(shape=21, fill="#ccbfb9",size=3,color="black")+
geom_smooth(method=lm, color="black", fill="#fec44f", aes(group=1))+
labs(x="Percent Rhodopseudomonas (of total reads)",y="Total B. curtipendula Length")

grass.Rhodopseudomonas+
theme_classic()+
theme(axis.text.x= element_text(size = 12),
axis.text.y= element_text(size=12),
axis.title.y= element_text(size = 18),
axis.title.x= element_text(size = 20),
plot.title = element_text(size=24,face="bold",hjust=0.5))
ggsave("grass.Rhodopseudomonas_4w.pdf")

grass.Rhodopseudomonas.lm<-lm(dat.grass.Rhodopseudomonas$Sum.length~dat.grass.Rhodopseudomonas$Percentage)
summary(grass.Rhodopseudomonas.lm)


grass.Sphingomonas<-ggplot(dat.grass.Sphingomonas, aes(x=Percentage, y=Sum.length))+
geom_point(shape=21, fill="#ccbfb9",size=3,color="black")+
geom_smooth(method=lm, color="black", fill="#fec44f", aes(group=1))+
labs(x="Percent Sphingomonas (of total reads)",y="Total B. curtipendula Length")

grass.Sphingomonas+
theme_classic()+
theme(axis.text.x= element_text(size = 12),
axis.text.y= element_text(size=12),
axis.title.y= element_text(size = 18),
axis.title.x= element_text(size = 20),
plot.title = element_text(size=24,face="bold",hjust=0.5))
ggsave("grass.Sphingomonas_4w.pdf")

grass.Sphingomonas.lm<-lm(dat.grass.Sphingomonas$Sum.length~dat.grass.Sphingomonas$Percentage)
summary(grass.Sphingomonas.lm)


grass.Sphingopyxis<-ggplot(dat.grass.Sphingopyxis, aes(x=Percentage, y=Sum.length))+
geom_point(shape=21, fill="#ccbfb9",size=3,color="black")+
geom_smooth(method=lm, color="black", fill="#fec44f", aes(group=1))+
labs(x="Percent Sphingopyxis (of total reads)",y="Total B. curtipendula Length")

grass.Sphingopyxis+
theme_classic()+
theme(axis.text.x= element_text(size = 12),
axis.text.y= element_text(size=12),
axis.title.y= element_text(size = 18),
axis.title.x= element_text(size = 20),
plot.title = element_text(size=24,face="bold",hjust=0.5))
ggsave("grass.Sphingopyxis_4w.pdf")

grass.Sphingopyxis.lm<-lm(dat.grass.Sphingopyxis$Sum.length~dat.grass.Sphingopyxis$Percentage)
summary(grass.Sphingopyxis.lm)


grass.Stenotrophomonas<-ggplot(dat.grass.Stenotrophomonas, aes(x=Percentage, y=Sum.length))+
geom_point(shape=21, fill="#ccbfb9",size=3,color="black")+
geom_smooth(method=lm, color="black", fill="#fec44f", aes(group=1))+
labs(x="Percent Stenotrophomonas (of total reads)",y="Total B. curtipendula Length")

grass.Stenotrophomonas+
theme_classic()+
theme(axis.text.x= element_text(size = 12),
axis.text.y= element_text(size=12),
axis.title.y= element_text(size = 18),
axis.title.x= element_text(size = 20),
plot.title = element_text(size=24,face="bold",hjust=0.5))
ggsave("grass.Stenotrophomonas_4w.pdf")

grass.Stenotrophomonas.lm<-lm(dat.grass.Stenotrophomonas$Sum.length~dat.grass.Stenotrophomonas$Percentage)
summary(grass.Stenotrophomonas.lm)


grass.Streptomyces<-ggplot(dat.grass.Streptomyces, aes(x=Percentage, y=Sum.length))+
geom_point(shape=21, fill="#ccbfb9",size=3,color="black")+
geom_smooth(method=lm, color="black", fill="#fec44f", aes(group=1))+
labs(x="Percent Streptomyces (of total reads)",y="Total B. curtipendula Length")

grass.Streptomyces+
theme_classic()+
theme(axis.text.x= element_text(size = 12),
axis.text.y= element_text(size=12),
axis.title.y= element_text(size = 18),
axis.title.x= element_text(size = 20),
plot.title = element_text(size=24,face="bold",hjust=0.5))
ggsave("grass.Streptomyces_4w.pdf")

grass.Streptomyces.lm<-lm(dat.grass.Streptomyces$Sum.length~dat.grass.Streptomyces$Percentage)
summary(grass.Streptomyces.lm)


grass.Xanthomonas<-ggplot(dat.grass.Xanthomonas, aes(x=Percentage, y=Sum.length))+
geom_point(shape=21, fill="#ccbfb9",size=3,color="black")+
geom_smooth(method=lm, color="black", fill="#fec44f", aes(group=1))+
labs(x="Percent Xanthomonas (of total reads)",y="Total B. curtipendula Length")

grass.Xanthomonas+
theme_classic()+
theme(axis.text.x= element_text(size = 12),
axis.text.y= element_text(size=12),
axis.title.y= element_text(size = 18),
axis.title.x= element_text(size = 20),
plot.title = element_text(size=24,face="bold",hjust=0.5))
ggsave("grass.Xanthomonas_4w.pdf")

grass.Xanthomonas.lm<-lm(dat.grass.Xanthomonas$Sum.length~dat.grass.Xanthomonas$Percentage)
summary(grass.Xanthomonas.lm)


############################################
###Phyla Heatmap (non-rarified) ############
###########################################


head(dat.bac.fungi)

heatmap(dat.bac.fungi)

ggplot(dat.bac.fungi, aes(x=Status, y=phylum, fill=Count))+
	geom_tile()+
	scale_fill_gradient2(low="#3D9BB2", mid="#E8C41F", high="#F01C00",midpoint=50000)+
	scale_x_discrete(expand=c(0,0))+
	scale_y_discrete(expand=c(0,0))+
	coord_equal()+
	theme(axis.text.x=element_text(angle=90,hjust=0.95,vjust=0.2), panel.background=element_blank())

ggsave("dat.bac.fungi.phylumheatmap_norarify.pdf")


############################################
###Phyla Heatmap (rarified) ############
###########################################


head(rrarefy.df.long.phylum)

ggplot(rrarefy.df.long.phylum, aes(x=Status, y=Phylum, fill=Percentage))+
	geom_tile()+
	labs(y=NULL, x=NULL)+
	scale_fill_gradient2(low="#3D9BB2", mid="#E8C41F", high="#F01C00",midpoint=45)+
	scale_x_discrete(expand=c(0,0))+
	scale_y_discrete(expand=c(0,0))+
	coord_equal()+
	theme(axis.text.x=element_text(angle=90,hjust=0.95,vjust=0.2), panel.background=element_blank())
ggsave("MG-RAST-dat.bac.fungi.phylumheatmap_rarefied.pdf")

############################################
###Phyla stackplot (non-rarified) ############
###########################################

show_col(viridis_pal()(28))

show_col(viridis_pal()(8))

windows()
ggplot(dat.bac.fungi, aes(x=Status, y=Count, fill=phylum))+
	geom_bar(stat="identity", width=.5,position="fill")+
	xlab("Group")+
	ylab(NULL)+
	scale_fill_manual(values=c("#440154FF","#3E4A89FF","#26828EFF","#35B779FF","#B4DE2CFF","#470F62FF","#3A548CFF","#228C8DFF","#45BF70FF", "#CDE11DFF","#F81C6EFF","#355F8DFF","#1F948CFF","#58C765FF","#E6E419FF","#482878FF","#31688EFF","#1F9E89FF","#6DCD59FF","#FDE725FF","#463480FF","#2D718EFF","#21A685FF","#83D44CFF","#423F85FF","#297A8EFF","#29AF7FFF","#9BD93CFF"))+
	theme(panel.grid.major = element_blank(),
	panel.grid.minor=element_blank(),
	panel.background=element_rect(fill="white",color=NA),
	panel.border=element_blank(),
	axis.text=element_text(size=15),
	axis.title=element_text(size=20,face="bold"),
	axis.text.x=element_text(angle=90,hjust=0.95,vjust=0.2),
	legend.key.size=unit(1,'cm'),
	legend.text=element_text(size=10),
	legend.title=element_text(size=15),
	axis.line=element_line(color="black",linetype="solid",size=2))+
	labs(fill="Status", size=NULL)+
	scale_y_continuous(expand=c(0,0))

ggsave("dat.bac.fungi.stackedbar.phylum.pdf")


############################################
###Phyla stackplot (rarified) ############
###########################################

windows()
ggplot(rrarefy.df.long.phylum, aes(x=Status, y=Percentage, fill=Phylum))+
	geom_bar(stat="identity", width=.5,position="fill")+
	xlab("Group")+
	ylab(NULL)+
	scale_fill_manual(values=c("#440154FF","#3E4A89FF","#26828EFF","#35B779FF","#B4DE2CFF","#470F62FF","#3A548CFF","#228C8DFF","#45BF70FF", "#CDE11DFF","#F81C6EFF","#355F8DFF","#1F948CFF","#58C765FF","#E6E419FF","#482878FF","#31688EFF","#1F9E89FF","#6DCD59FF","#FDE725FF","#463480FF","#2D718EFF","#21A685FF","#83D44CFF","#423F85FF","#297A8EFF","#29AF7FFF","#9BD93CFF"))+
	theme(panel.grid.major = element_blank(),
	panel.grid.minor=element_blank(),
	panel.background=element_rect(fill="white",color=NA),
	panel.border=element_blank(),
	axis.text=element_text(size=15),
	axis.title=element_text(size=20,face="bold"),
	axis.text.x=element_text(angle=90,hjust=0.95,vjust=0.2),
	legend.key.size=unit(1,'cm'),
	legend.text=element_text(size=10),
	legend.title=element_text(size=15),
	axis.line=element_line(color="black",linetype="solid",size=2))+
	labs(fill="Status", size=NULL)+
	scale_y_continuous(expand=c(0,0))

ggsave("dat.bac.fungi.stackedbar.phylum_rarefied.pdf")


###########################################################
####Phylum Stacked Plot with "pooled" phyla into "other"###
############################################################


head(phylum.pool.df)

windows()
ggplot(phylum.pool.df, aes(x=Status, y=mean_perc, fill=taxon))+
	geom_bar(stat="identity", width=.5,position="stack")+
	scale_fill_manual(values=c("#3D9BB2","#A6BF86","#86B9B0","#E8C41F","#D4C747","#E96200","#F01C00","#E48F00","#D9D9D9","#7B7B7B"))+
	theme(panel.grid.major = element_blank(),
	panel.grid.minor=element_blank(),
	panel.background=element_rect(fill="white",color=NA),
	panel.border=element_blank(),
	axis.text=element_text(size=15),
	axis.title=element_text(size=20,face="bold"),
	axis.text.x=element_text(angle=90,hjust=0.95,vjust=0.2),
	legend.key.size=unit(1,'cm'),
	legend.text=element_text(size=10),
	legend.title=element_text(size=15),
	axis.line=element_line(color="black",linetype="solid",size=2))+
	labs(fill="Phylum", size=NULL, y="Percentage of Total", x=NULL)+
	scale_y_continuous(expand=c(0,0))
ggsave("MG-RAST_phylum.pool.df_BacFungPhyla_2percentpooled_Zissou.pdf")


################################################################
##########PIE CHARTS OF EACH GROUP of Phylum FOR JOHN############
################################################################

unique(phylum.pool.df$Status)

phylum.sterile.notplanted.4w.pie<-phylum.pool.df%>%filter(Status=="Sterile Not Planted (4w)")

head(phylum.sterile.notplanted.4w.pie)


phylum.sterile.notplanted.4w.piegg<-ggplot(phylum.sterile.notplanted.4w.pie, aes(x="", y=mean_perc, fill=taxon)) +
  geom_bar(stat="identity", width=1, color="white") +
  scale_fill_manual(values=c("#3D9BB2","#E48F00","#A6BF86","#E96200","#E8C41F","#86B9B0","#D4C747","#F01C00","#D9D9D9","#7B7B7B"))+
  coord_polar("y", start=0) +
  ggtitle("Sterile Soil, Not Planted (4w)")+
  theme_void()+
  theme(plot.title=element_text(hjust=0.5, size=20))

phylum.sterile.notplanted.4w.piegg
ggsave("phylum.sterile.notplanted.4w.piegg.pdf")


phylum.sterile.notplanted.7w.pie<-phylum.pool.df%>%filter(Status=="Sterile Not Planted (7w)")

windows()
phylum.sterile.notplanted.7w.piegg<-ggplot(phylum.sterile.notplanted.7w.pie, aes(x="", y=mean_perc, fill=taxon)) +
  geom_bar(stat="identity", width=1, color="white") +
  scale_fill_manual(values=c("#3D9BB2","#E48F00","#A6BF86","#E96200","#E8C41F","#86B9B0","#D4C747","#F01C00","#D9D9D9","#7B7B7B"))+
  coord_polar("y", start=0) +
  ggtitle("Sterile Soil, Not Planted (7w)")+
  theme_void()+
  theme(plot.title=element_text(hjust=0.5, size=20))

phylum.sterile.notplanted.7w.piegg
ggsave("phylum.sterile.notplanted.7w.piegg.pdf")

phylum.notsterile.notplanted.7w.pie<-phylum.pool.df%>%filter(Status=="Not Sterile Not Planted (7w)")

windows()
phylum.notsterile.notplanted.7w.piegg<-ggplot(phylum.notsterile.notplanted.7w.pie, aes(x="", y=mean_perc, fill=taxon)) +
  geom_bar(stat="identity", width=1, color="white") +
  scale_fill_manual(values=c("#3D9BB2","#E48F00","#A6BF86","#E96200","#E8C41F","#86B9B0","#D4C747","#F01C00","#D9D9D9","#7B7B7B"))+
  coord_polar("y", start=0) +
  ggtitle("Not Sterile Soil, Not Planted (7w)")+
  theme_void()+
  theme(plot.title=element_text(hjust=0.5, size=20))

phylum.notsterile.notplanted.7w.piegg
ggsave("phylum.notsterile.notplanted.7w.piegg.pdf")

phylum.notsterile.notplanted.4w.pie<-phylum.pool.df%>%filter(Status=="Not Sterile Not Planted (4w)")

windows()
phylum.notsterile.notplanted.4w.piegg<-ggplot(phylum.notsterile.notplanted.4w.pie, aes(x="", y=mean_perc, fill=taxon)) +
  geom_bar(stat="identity", width=1, color="white") +
  scale_fill_manual(values=c("#3D9BB2","#E48F00","#A6BF86","#E96200","#E8C41F","#86B9B0","#D4C747","#F01C00","#D9D9D9","#7B7B7B"))+
  coord_polar("y", start=0) +
  ggtitle("Not Sterile Soil, Not Planted (4w)")+
  theme_void()+
  theme(plot.title=element_text(hjust=0.5, size=20))

phylum.notsterile.notplanted.4w.piegg
ggsave("phylum.notsterile.notplanted.4w.piegg.pdf")

phylum.sterile.notplanted.0w.pie<-phylum.pool.df%>%filter(Status=="Sterile (0w)")

windows()
phylum.sterile.notplanted.0w.piegg<-ggplot(phylum.sterile.notplanted.0w.pie, aes(x="", y=mean_perc, fill=taxon)) +
  geom_bar(stat="identity", width=1, color="white") +
  scale_fill_manual(values=c("#3D9BB2","#E48F00","#A6BF86","#E96200","#E8C41F","#86B9B0","#D4C747","#F01C00","#D9D9D9","#7B7B7B"))+
  coord_polar("y", start=0) +
  ggtitle("Sterile (0w)")+
  theme_void()+
  theme(plot.title=element_text(hjust=0.5, size=20))

phylum.sterile.notplanted.0w.piegg
ggsave("phylum.sterile.notplanted.0w.piegg.pdf")

unique(phylum.pool.df$Status)
phylum.notsterile.notplanted.0w.pie<-phylum.pool.df%>%filter(Status=="Not Sterile (0w)")

windows()
phylum.notsterile.notplanted.0w.piegg<-ggplot(phylum.notsterile.notplanted.0w.pie, aes(x="", y=mean_perc, fill=taxon)) +
  geom_bar(stat="identity", width=1, color="white") +
  scale_fill_manual(values=c("#3D9BB2","#E48F00","#A6BF86","#E96200","#E8C41F","#86B9B0","#D4C747","#F01C00","#D9D9D9","#7B7B7B"))+
  coord_polar("y", start=0) +
  ggtitle("Not Sterile (0w)")+
  theme_void()+
  theme(plot.title=element_text(hjust=0.5, size=20))

phylum.notsterile.notplanted.0w.piegg
ggsave("phylum.notsterile.notplanted.0w.piegg.pdf")


phylum.sterile.planted.4w.pie<-phylum.pool.df%>%filter(Status=="Sterile Planted (4w)")

windows()
phylum.sterile.planted.4w.piegg<-ggplot(phylum.sterile.planted.4w.pie, aes(x="", y=mean_perc, fill=taxon)) +
  geom_bar(stat="identity", width=1, color="white") +
  scale_fill_manual(values=c("#3D9BB2","#E48F00","#A6BF86","#E96200","#E8C41F","#86B9B0","#D4C747","#F01C00","#D9D9D9","#7B7B7B"))+
  coord_polar("y", start=0) +
  ggtitle("Sterile Soil, Planted (4w)")+
  theme_void()+
  theme(plot.title=element_text(hjust=0.5, size=20))

phylum.sterile.planted.4w.piegg
ggsave("phylum.sterile.planted.4w.piegg.pdf")


phylum.sterile.planted.7w.pie<-phylum.pool.df%>%filter(Status=="Sterile Planted (7w)")

windows()
phylum.sterile.planted.7w.piegg<-ggplot(phylum.sterile.planted.7w.pie, aes(x="", y=mean_perc, fill=taxon)) +
  geom_bar(stat="identity", width=1, color="white") +
  scale_fill_manual(values=c("#3D9BB2","#E48F00","#A6BF86","#E96200","#E8C41F","#86B9B0","#D4C747","#F01C00","#D9D9D9","#7B7B7B"))+
  coord_polar("y", start=0) +
  ggtitle("Sterile Soil, Planted (7w)")+
  theme_void()+
  theme(plot.title=element_text(hjust=0.5, size=20))

phylum.sterile.planted.7w.piegg
ggsave("phylum.sterile.planted.7w.piegg.pdf")


phylum.notsterile.planted.4w.pie<-phylum.pool.df%>%filter(Status=="Not Sterile Planted (4w)")

windows()
phylum.notsterile.planted.4w.piegg<-ggplot(phylum.notsterile.planted.4w.pie, aes(x="", y=mean_perc, fill=taxon)) +
  geom_bar(stat="identity", width=1, color="white") +
  scale_fill_manual(values=c("#3D9BB2","#E48F00","#A6BF86","#E96200","#E8C41F","#86B9B0","#D4C747","#F01C00","#D9D9D9","#7B7B7B"))+
  coord_polar("y", start=0) +
  ggtitle("Not Sterile Soil, Planted (4w)")+
  theme_void()+
  theme(plot.title=element_text(hjust=0.5, size=20))

phylum.notsterile.planted.4w.piegg
ggsave("phylum.notsterile.planted.4w.piegg.pdf")


phylum.notsterile.planted.7w.pie<-phylum.pool.df%>%filter(Status=="Not Sterile Planted (7w)")

windows()
phylum.notsterile.planted.7w.piegg<-ggplot(phylum.notsterile.planted.7w.pie, aes(x="", y=mean_perc, fill=taxon)) +
  geom_bar(stat="identity", width=1, color="white") +
  scale_fill_manual(values=c("#3D9BB2","#E48F00","#A6BF86","#E96200","#E8C41F","#86B9B0","#D4C747","#F01C00","#D9D9D9","#7B7B7B"))+
  coord_polar("y", start=0) +
  ggtitle("Not Sterile Soil, Planted (7w)")+
  theme_void()+
  theme(plot.title=element_text(hjust=0.5, size=20))

phylum.notsterile.planted.7w.piegg
ggsave("phylum.notsterile.planted.7w.piegg.pdf")


phylum.seed.0w.pie<-phylum.pool.df%>%filter(Status=="Seed (0w)")

windows()
phylum.seed.0w.piegg<-ggplot(phylum.seed.0w.pie, aes(x="", y=mean_perc, fill=taxon)) +
  geom_bar(stat="identity", width=1, color="white") +
  scale_fill_manual(values=c("#3D9BB2","#E48F00","#A6BF86","#E96200","#E8C41F","#86B9B0","#D4C747","#F01C00","#D9D9D9","#7B7B7B"))+
  coord_polar("y", start=0) +
  ggtitle("Seed (0w)")+
  theme_void()+
  theme(plot.title=element_text(hjust=0.5, size=20))

phylum.seed.0w.piegg
ggsave("phylum.seed.0w.piegg.pdf")


###########################################################
####Class Stacked Plot with "pooled" class into "other"###
############################################################


head(phylum.pool.df)

wespal<-wes_palette("Zissou1",)

windows()
ggplot(class.pool.df, aes(x=Status, y=mean_perc, fill=taxon))+
	geom_bar(stat="identity", width=.5,position="stack")+
	scale_y_continuous(expand=c(0,0))+
	labs(fill="Class", size=NULL, y="Percentage of Total (Class)", x=NULL)+
	scale_fill_manual(values=c("#3D9BB2","#86B9B0","#A6BF86","#D4C747","#E8C41F","#E48F00","#E96200","#B4DCE6","#38625B","#5A713B","#A3A128","#F9EFC7","#8E5800","#D9D9D9"))+
	theme(panel.grid.major = element_blank(),
	panel.grid.minor=element_blank(),
	panel.background=element_rect(fill="white",color=NA),
	panel.border=element_blank(),
	axis.text=element_text(size=15),
	axis.title=element_text(size=20,face="bold"),
	axis.text.x=element_text(angle=90,hjust=0.95,vjust=0.2),
	legend.key.size=unit(1,'cm'),
	legend.text=element_text(size=10),
	legend.title=element_text(size=15),
	axis.line=element_line(color="black",linetype="solid",size=2))
ggsave("MG-RAST_class.pool.df_BacFungPhyla_2percentpooled_Zissou.pdf")


################################################################
##########PIE CHARTS OF EACH GROUP of CLASS FOR JOHN############
################################################################

unique(class.pool.df$Status)

sterile.notplanted.4w.pie<-class.pool.df%>%filter(Status=="Sterile Not Planted (4w)")

head(sterile.notplanted.4w.pie)


sterile.notplanted.4w.piegg<-ggplot(sterile.notplanted.4w.pie, aes(x="", y=mean_perc, fill=taxon)) +
  geom_bar(stat="identity", width=1, color="white") +
  scale_fill_viridis(discrete=TRUE)+
  coord_polar("y", start=0) +
  ggtitle("Sterile Soil, Not Planted (4w)")+
  theme_void()+
  theme(plot.title=element_text(hjust=0.5))

sterile.notplanted.4w.piegg


###########################
###Phyla time ############
##########################

rrarefy.df.long.phylum$Sterile
rrarefy.df.long.phylum$Week<-as.factor(rrarefy.df.long.phylum$Week)
rrarefy.df.long.phylum$Sterile<-factor(rrarefy.df.long.phylum$Sterile, levels=c("Seed","NotSterile","Sterile"))
levels(rrarefy.df.long.phylum$Sterile)<-c("Seed","NotSterile","Sterile")
head(dat)

###Acidobacteria over time ##

windows()
ggplot(rrarefy.df.long.phylum%>%filter(Phylum=="Acidobacteria")%>%filter(Planted=="Planted" | Planted=="NA"), aes(y=Percentage,x=Week,fill=Sterile)) +
	geom_boxplot()+
	labs(x="Time (weeks)",y="Percent Acidobacteria")+
	scale_fill_manual(name="Status", values=c("gray","#29AF7FFF", "#2D708EFF"), labels=c("Seed (0w)", "Not Sterile Soil", "Sterile Soil"))+
	ggtitle("Planted")+
	theme_bw() +
  	theme(plot.title=element_text(size=25, face="bold",hjust=0.5),axis.text.x=element_text(size=18),axis.text.y=element_text(size=18),axis.title=element_text(size=20),legend.title=element_text(size=14),legend.text=element_text(size=12),panel.grid.major = element_blank(),panel.grid.minor = element_blank()) 
ggsave("Acidobacteria_phylum_Planted.pdf")

windows()
ggplot(rrarefy.df.long.phylum%>%filter(Phylum=="Acidobacteria")%>%filter(Planted=="NotPlanted" | Planted=="NA"), aes(y=Percentage,x=Week,fill=Sterile)) +
	geom_boxplot()+
	labs(x="Time (weeks)",y="Percent Acidobacteria")+
	scale_fill_manual(name="Status", values=c("gray","#29AF7FFF", "#2D708EFF"), labels=c("Seed (0w)", "Not Sterile Soil", "Sterile Soil"))+
	ggtitle("Not Planted")+
	theme_bw() +
  	theme(plot.title=element_text(size=25, face="bold",hjust=0.5),axis.text.x=element_text(size=18),axis.text.y=element_text(size=18),axis.title=element_text(size=20),legend.title=element_text(size=14),legend.text=element_text(size=12),panel.grid.major = element_blank(),panel.grid.minor = element_blank()) 
ggsave("Acidobacteria_phylum_NotPlanted.pdf")


###Actinobacteria over time ##

windows()
ggplot(rrarefy.df.long.phylum%>%filter(Phylum=="Actinobacteria")%>%filter(Planted=="Planted" | Planted=="NA"), aes(y=Percentage,x=Week,fill=Sterile)) +
	geom_boxplot()+
	labs(x="Time (weeks)",y="Percent Actinobacteria")+
	scale_fill_manual(name="Status", values=c("gray","#29AF7FFF", "#2D708EFF"), labels=c("Seed (0w)", "Not Sterile Soil", "Sterile Soil"))+
	ggtitle("Planted")+
	theme_bw() +
  	theme(plot.title=element_text(size=25, face="bold",hjust=0.5),axis.text.x=element_text(size=18),axis.text.y=element_text(size=18),axis.title=element_text(size=20),legend.title=element_text(size=14),legend.text=element_text(size=12),panel.grid.major = element_blank(),panel.grid.minor = element_blank()) 
ggsave("Actinobacteria_phylum_Planted.pdf")

windows()
ggplot(rrarefy.df.long.phylum%>%filter(Phylum=="Actinobacteria")%>%filter(Planted=="NotPlanted" | Planted=="NA"), aes(y=Percentage,x=Week,fill=Sterile)) +
	geom_boxplot()+
	labs(x="Time (weeks)",y="Percent Actinobacteria")+
	scale_fill_manual(name="Status", values=c("gray","#29AF7FFF", "#2D708EFF"), labels=c("Seed (0w)", "Not Sterile Soil", "Sterile Soil"))+
	ggtitle("Not Planted")+
	theme_bw() +
  	theme(plot.title=element_text(size=25, face="bold",hjust=0.5),axis.text.x=element_text(size=18),axis.text.y=element_text(size=18),axis.title=element_text(size=20),legend.title=element_text(size=14),legend.text=element_text(size=12),panel.grid.major = element_blank(),panel.grid.minor = element_blank()) 
ggsave("Actinobacteria_phylum_NotPlanted.pdf")


###Aquificae over time ##


ggplot(rrarefy.df.long.phylum%>%filter(Phylum=="Aquificae")%>%filter(Planted=="Planted" | Planted=="NA"), aes(y=Percentage,x=Week,fill=Sterile)) +
	geom_boxplot()+
	labs(x="Time (weeks)",y="Percent Aquificae")+
	scale_fill_manual(name="Status", values=c("gray","#29AF7FFF", "#2D708EFF"), labels=c("Seed (0w)", "Not Sterile Soil", "Sterile Soil"))+
	ggtitle("Planted")+
	theme_bw() +
  	theme(plot.title=element_text(size=25, face="bold",hjust=0.5),axis.text.x=element_text(size=18),axis.text.y=element_text(size=18),axis.title=element_text(size=20),legend.title=element_text(size=14),legend.text=element_text(size=12),panel.grid.major = element_blank(),panel.grid.minor = element_blank()) 
ggsave("Aquificae_phylum_Planted.pdf")


ggplot(rrarefy.df.long.phylum%>%filter(Phylum=="Aquificae")%>%filter(Planted=="NotPlanted" | Planted=="NA"), aes(y=Percentage,x=Week,fill=Sterile)) +
	geom_boxplot()+
	labs(x="Time (weeks)",y="Percent Aquificae")+
	scale_fill_manual(name="Status", values=c("gray","#29AF7FFF", "#2D708EFF"), labels=c("Seed (0w)", "Not Sterile Soil", "Sterile Soil"))+
	ggtitle("Not Planted")+
	theme_bw() +
  	theme(plot.title=element_text(size=25, face="bold",hjust=0.5),axis.text.x=element_text(size=18),axis.text.y=element_text(size=18),axis.title=element_text(size=20),legend.title=element_text(size=14),legend.text=element_text(size=12),panel.grid.major = element_blank(),panel.grid.minor = element_blank()) 
ggsave("Aquificae_phylum_NotPlanted.pdf")


###Bacteroidetes over time ##


ggplot(rrarefy.df.long.phylum%>%filter(Phylum=="Bacteroidetes")%>%filter(Planted=="Planted" | Planted=="NA"), aes(y=Percentage,x=Week,fill=Sterile)) +
	geom_boxplot()+
	labs(x="Time (weeks)",y="Percent Bacteroidetes")+
	scale_fill_manual(name="Status", values=c("gray","#29AF7FFF", "#2D708EFF"), labels=c("Seed (0w)", "Not Sterile Soil", "Sterile Soil"))+
	ggtitle("Planted")+
	theme_bw() +
  	theme(plot.title=element_text(size=25, face="bold",hjust=0.5),axis.text.x=element_text(size=18),axis.text.y=element_text(size=18),axis.title=element_text(size=20),legend.title=element_text(size=14),legend.text=element_text(size=12),panel.grid.major = element_blank(),panel.grid.minor = element_blank()) 
ggsave("Bacteroidetes_phylum_Planted.pdf")


ggplot(rrarefy.df.long.phylum%>%filter(Phylum=="Bacteroidetes")%>%filter(Planted=="NotPlanted" | Planted=="NA"), aes(y=Percentage,x=Week,fill=Sterile)) +
	geom_boxplot()+
	labs(x="Time (weeks)",y="Percent Bacteroidetes")+
	scale_fill_manual(name="Status", values=c("gray","#29AF7FFF", "#2D708EFF"), labels=c("Seed (0w)", "Not Sterile Soil", "Sterile Soil"))+
	ggtitle("Not Planted")+
	theme_bw() +
  	theme(plot.title=element_text(size=25, face="bold",hjust=0.5),axis.text.x=element_text(size=18),axis.text.y=element_text(size=18),axis.title=element_text(size=20),legend.title=element_text(size=14),legend.text=element_text(size=12),panel.grid.major = element_blank(),panel.grid.minor = element_blank()) 
ggsave("Bacteroidetes_phylum_NotPlanted.pdf")


###Candidatus Poribacteria over time ##


ggplot(rrarefy.df.long.phylum%>%filter(Phylum=="Candidatus Poribacteria")%>%filter(Planted=="Planted" | Planted=="NA"), aes(y=Percentage,x=Week,fill=Sterile)) +
	geom_boxplot()+
	labs(x="Time (weeks)",y="Percent Candidatus Poribacteria")+
	scale_fill_manual(name="Status", values=c("gray","#29AF7FFF", "#2D708EFF"), labels=c("Seed (0w)", "Not Sterile Soil", "Sterile Soil"))+
	ggtitle("Planted")+
	theme_bw() +
  	theme(plot.title=element_text(size=25, face="bold",hjust=0.5),axis.text.x=element_text(size=18),axis.text.y=element_text(size=18),axis.title=element_text(size=20),legend.title=element_text(size=14),legend.text=element_text(size=12),panel.grid.major = element_blank(),panel.grid.minor = element_blank()) 
ggsave("Candidatus Poribacteria_phylum_Planted.pdf")


ggplot(rrarefy.df.long.phylum%>%filter(Phylum=="Candidatus Poribacteria")%>%filter(Planted=="NotPlanted" | Planted=="NA"), aes(y=Percentage,x=Week,fill=Sterile)) +
	geom_boxplot()+
	labs(x="Time (weeks)",y="Percent Candidatus Poribacteria")+
	scale_fill_manual(name="Status", values=c("gray","#29AF7FFF", "#2D708EFF"), labels=c("Seed (0w)", "Not Sterile Soil", "Sterile Soil"))+
	ggtitle("Not Planted")+
	theme_bw() +
  	theme(plot.title=element_text(size=25, face="bold",hjust=0.5),axis.text.x=element_text(size=18),axis.text.y=element_text(size=18),axis.title=element_text(size=20),legend.title=element_text(size=14),legend.text=element_text(size=12),panel.grid.major = element_blank(),panel.grid.minor = element_blank()) 
ggsave("Candidatus Poribacteria_phylum_NotPlanted.pdf")


###Chlamydiae over time ##


ggplot(rrarefy.df.long.phylum%>%filter(Phylum=="Chlamydiae")%>%filter(Planted=="Planted" | Planted=="NA"), aes(y=Percentage,x=Week,fill=Sterile)) +
	geom_boxplot()+
	labs(x="Time (weeks)",y="Percent Chlamydiae")+
	scale_fill_manual(name="Status", values=c("gray","#29AF7FFF", "#2D708EFF"), labels=c("Seed (0w)", "Not Sterile Soil", "Sterile Soil"))+
	ggtitle("Planted")+
	theme_bw() +
  	theme(plot.title=element_text(size=25, face="bold",hjust=0.5),axis.text.x=element_text(size=18),axis.text.y=element_text(size=18),axis.title=element_text(size=20),legend.title=element_text(size=14),legend.text=element_text(size=12),panel.grid.major = element_blank(),panel.grid.minor = element_blank()) 
ggsave("Chlamydiae_phylum_Planted.pdf")


ggplot(rrarefy.df.long.phylum%>%filter(Phylum=="Chlamydiae")%>%filter(Planted=="NotPlanted" | Planted=="NA"), aes(y=Percentage,x=Week,fill=Sterile)) +
	geom_boxplot()+
	labs(x="Time (weeks)",y="Percent Chlamydiae")+
	scale_fill_manual(name="Status", values=c("gray","#29AF7FFF", "#2D708EFF"), labels=c("Seed (0w)", "Not Sterile Soil", "Sterile Soil"))+
	ggtitle("Not Planted")+
	theme_bw() +
  	theme(plot.title=element_text(size=25, face="bold",hjust=0.5),axis.text.x=element_text(size=18),axis.text.y=element_text(size=18),axis.title=element_text(size=20),legend.title=element_text(size=14),legend.text=element_text(size=12),panel.grid.major = element_blank(),panel.grid.minor = element_blank()) 
ggsave("Chlamydiae_phylum_NotPlanted.pdf")


###Chlorobi over time ##


ggplot(rrarefy.df.long.phylum%>%filter(Phylum=="Chlorobi")%>%filter(Planted=="Planted" | Planted=="NA"), aes(y=Percentage,x=Week,fill=Sterile)) +
	geom_boxplot()+
	labs(x="Time (weeks)",y="Percent Chlorobi")+
	scale_fill_manual(name="Status", values=c("gray","#29AF7FFF", "#2D708EFF"), labels=c("Seed (0w)", "Not Sterile Soil", "Sterile Soil"))+
	ggtitle("Planted")+
	theme_bw() +
  	theme(plot.title=element_text(size=25, face="bold",hjust=0.5),axis.text.x=element_text(size=18),axis.text.y=element_text(size=18),axis.title=element_text(size=20),legend.title=element_text(size=14),legend.text=element_text(size=12),panel.grid.major = element_blank(),panel.grid.minor = element_blank()) 
ggsave("Chlorobi_phylum_Planted.pdf")

windows()
ggplot(rrarefy.df.long.phylum%>%filter(Phylum=="Chlorobi")%>%filter(Planted=="NotPlanted" | Planted=="NA"), aes(y=Percentage,x=Week,fill=Sterile)) +
	geom_boxplot()+
	labs(x="Time (weeks)",y="Percent Chlorobi")+
	scale_fill_manual(name="Status", values=c("gray","#29AF7FFF", "#2D708EFF"), labels=c("Seed (0w)", "Not Sterile Soil", "Sterile Soil"))+
	ggtitle("Not Planted")+
	theme_bw() +
  	theme(plot.title=element_text(size=25, face="bold",hjust=0.5),axis.text.x=element_text(size=18),axis.text.y=element_text(size=18),axis.title=element_text(size=20),legend.title=element_text(size=14),legend.text=element_text(size=12),panel.grid.major = element_blank(),panel.grid.minor = element_blank()) 
ggsave("Chlorobi_phylum_NotPlanted.pdf")


###Chloroflexi over time ##


ggplot(rrarefy.df.long.phylum%>%filter(Phylum=="Chloroflexi")%>%filter(Planted=="Planted" | Planted=="NA"), aes(y=Percentage,x=Week,fill=Sterile)) +
	geom_boxplot()+
	labs(x="Time (weeks)",y="Percent Chloroflexi")+
	scale_fill_manual(name="Status", values=c("gray","#29AF7FFF", "#2D708EFF"), labels=c("Seed (0w)", "Not Sterile Soil", "Sterile Soil"))+
	ggtitle("Planted")+
	theme_bw() +
  	theme(plot.title=element_text(size=25, face="bold",hjust=0.5),axis.text.x=element_text(size=18),axis.text.y=element_text(size=18),axis.title=element_text(size=20),legend.title=element_text(size=14),legend.text=element_text(size=12),panel.grid.major = element_blank(),panel.grid.minor = element_blank()) 
ggsave("Chloroflexi_phylum_Planted.pdf")

windows()
ggplot(rrarefy.df.long.phylum%>%filter(Phylum=="Chloroflexi")%>%filter(Planted=="NotPlanted" | Planted=="NA"), aes(y=Percentage,x=Week,fill=Sterile)) +
	geom_boxplot()+
	labs(x="Time (weeks)",y="Percent Chloroflexi")+
	scale_fill_manual(name="Status", values=c("gray","#29AF7FFF", "#2D708EFF"), labels=c("Seed (0w)", "Not Sterile Soil", "Sterile Soil"))+
	ggtitle("Not Planted")+
	theme_bw() +
  	theme(plot.title=element_text(size=25, face="bold",hjust=0.5),axis.text.x=element_text(size=18),axis.text.y=element_text(size=18),axis.title=element_text(size=20),legend.title=element_text(size=14),legend.text=element_text(size=12),panel.grid.major = element_blank(),panel.grid.minor = element_blank()) 
ggsave("Chloroflexi_phylum_NotPlanted.pdf")


###Chloroflexi over time ##


ggplot(rrarefy.df.long.phylum%>%filter(Phylum=="Chloroflexi")%>%filter(Planted=="Planted" | Planted=="NA"), aes(y=Percentage,x=Week,fill=Sterile)) +
	geom_boxplot()+
	labs(x="Time (weeks)",y="Percent Chloroflexi")+
	scale_fill_manual(name="Status", values=c("gray","#29AF7FFF", "#2D708EFF"), labels=c("Seed (0w)", "Not Sterile Soil", "Sterile Soil"))+
	ggtitle("Planted")+
	theme_bw() +
  	theme(plot.title=element_text(size=25, face="bold",hjust=0.5),axis.text.x=element_text(size=18),axis.text.y=element_text(size=18),axis.title=element_text(size=20),legend.title=element_text(size=14),legend.text=element_text(size=12),panel.grid.major = element_blank(),panel.grid.minor = element_blank()) 
ggsave("Chloroflexi_phylum_Planted.pdf")

windows()
ggplot(rrarefy.df.long.phylum%>%filter(Phylum=="Chloroflexi")%>%filter(Planted=="NotPlanted" | Planted=="NA"), aes(y=Percentage,x=Week,fill=Sterile)) +
	geom_boxplot()+
	labs(x="Time (weeks)",y="Percent Chloroflexi")+
	scale_fill_manual(name="Status", values=c("gray","#29AF7FFF", "#2D708EFF"), labels=c("Seed (0w)", "Not Sterile Soil", "Sterile Soil"))+
	ggtitle("Not Planted")+
	theme_bw() +
  	theme(plot.title=element_text(size=25, face="bold",hjust=0.5),axis.text.x=element_text(size=18),axis.text.y=element_text(size=18),axis.title=element_text(size=20),legend.title=element_text(size=14),legend.text=element_text(size=12),panel.grid.major = element_blank(),panel.grid.minor = element_blank()) 
ggsave("Chloroflexi_phylum_NotPlanted.pdf")


###Gemmatimonadetes over time ##

ggplot(rrarefy.df.long.phylum%>%filter(Phylum=="Gemmatimonadetes")%>%filter(Planted=="Planted" | Planted=="NA"), aes(y=Percentage,x=Week,fill=Sterile)) +
	geom_boxplot()+
	labs(x="Time (weeks)",y="Percent Gemmatimonadetes")+
	scale_fill_manual(name="Status", values=c("gray","#29AF7FFF", "#2D708EFF"), labels=c("Seed (0w)", "Not Sterile Soil", "Sterile Soil"))+
	ggtitle("Planted")+
	theme_bw() +
  	theme(plot.title=element_text(size=25, face="bold",hjust=0.5),axis.text.x=element_text(size=18),axis.text.y=element_text(size=18),axis.title=element_text(size=20),legend.title=element_text(size=14),legend.text=element_text(size=12),panel.grid.major = element_blank(),panel.grid.minor = element_blank()) 
ggsave("Gemmatimonadetes_phylum_Planted.pdf")

windows()
ggplot(rrarefy.df.long.phylum%>%filter(Phylum=="Gemmatimonadetes")%>%filter(Planted=="NotPlanted" | Planted=="NA"), aes(y=Percentage,x=Week,fill=Sterile)) +
	geom_boxplot()+
	labs(x="Time (weeks)",y="Percent Gemmatimonadetes")+
	scale_fill_manual(name="Status", values=c("gray","#29AF7FFF", "#2D708EFF"), labels=c("Seed (0w)", "Not Sterile Soil", "Sterile Soil"))+
	ggtitle("Not Planted")+
	theme_bw() +
  	theme(plot.title=element_text(size=25, face="bold",hjust=0.5),axis.text.x=element_text(size=18),axis.text.y=element_text(size=18),axis.title=element_text(size=20),legend.title=element_text(size=14),legend.text=element_text(size=12),panel.grid.major = element_blank(),panel.grid.minor = element_blank()) 
ggsave("Gemmatimonadetes_phylum_NotPlanted.pdf")


###Nitrospirae over time ##

ggplot(rrarefy.df.long.phylum%>%filter(Phylum=="Nitrospirae")%>%filter(Planted=="Planted" | Planted=="NA"), aes(y=Percentage,x=Week,fill=Sterile)) +
	geom_boxplot()+
	labs(x="Time (weeks)",y="Percent Nitrospirae")+
	scale_fill_manual(name="Status", values=c("gray","#29AF7FFF", "#2D708EFF"), labels=c("Seed (0w)", "Not Sterile Soil", "Sterile Soil"))+
	ggtitle("Planted")+
	theme_bw() +
  	theme(plot.title=element_text(size=25, face="bold",hjust=0.5),axis.text.x=element_text(size=18),axis.text.y=element_text(size=18),axis.title=element_text(size=20),legend.title=element_text(size=14),legend.text=element_text(size=12),panel.grid.major = element_blank(),panel.grid.minor = element_blank()) 
ggsave("Nitrospirae_phylum_Planted.pdf")

windows()
ggplot(rrarefy.df.long.phylum%>%filter(Phylum=="Nitrospirae")%>%filter(Planted=="NotPlanted" | Planted=="NA"), aes(y=Percentage,x=Week,fill=Sterile)) +
	geom_boxplot()+
	labs(x="Time (weeks)",y="Percent Nitrospirae")+
	scale_fill_manual(name="Status", values=c("gray","#29AF7FFF", "#2D708EFF"), labels=c("Seed (0w)", "Not Sterile Soil", "Sterile Soil"))+
	ggtitle("Not Planted")+
	theme_bw() +
  	theme(plot.title=element_text(size=25, face="bold",hjust=0.5),axis.text.x=element_text(size=18),axis.text.y=element_text(size=18),axis.title=element_text(size=20),legend.title=element_text(size=14),legend.text=element_text(size=12),panel.grid.major = element_blank(),panel.grid.minor = element_blank()) 
ggsave("Nitrospirae_phylum_NotPlanted.pdf")


###Planctomycetes over time ##

ggplot(rrarefy.df.long.phylum%>%filter(Phylum=="Planctomycetes")%>%filter(Planted=="Planted" | Planted=="NA"), aes(y=Percentage,x=Week,fill=Sterile)) +
	geom_boxplot()+
	labs(x="Time (weeks)",y="Percent Planctomycetes")+
	scale_fill_manual(name="Status", values=c("gray","#29AF7FFF", "#2D708EFF"), labels=c("Seed (0w)", "Not Sterile Soil", "Sterile Soil"))+
	ggtitle("Planted")+
	theme_bw() +
  	theme(plot.title=element_text(size=25, face="bold",hjust=0.5),axis.text.x=element_text(size=18),axis.text.y=element_text(size=18),axis.title=element_text(size=20),legend.title=element_text(size=14),legend.text=element_text(size=12),panel.grid.major = element_blank(),panel.grid.minor = element_blank()) 
ggsave("Planctomycetes_phylum_Planted.pdf")

windows()
ggplot(rrarefy.df.long.phylum%>%filter(Phylum=="Planctomycetes")%>%filter(Planted=="NotPlanted" | Planted=="NA"), aes(y=Percentage,x=Week,fill=Sterile)) +
	geom_boxplot()+
	labs(x="Time (weeks)",y="Percent Planctomycetes")+
	scale_fill_manual(name="Status", values=c("gray","#29AF7FFF", "#2D708EFF"), labels=c("Seed (0w)", "Not Sterile Soil", "Sterile Soil"))+
	ggtitle("Not Planted")+
	theme_bw() +
  	theme(plot.title=element_text(size=25, face="bold",hjust=0.5),axis.text.x=element_text(size=18),axis.text.y=element_text(size=18),axis.title=element_text(size=20),legend.title=element_text(size=14),legend.text=element_text(size=12),panel.grid.major = element_blank(),panel.grid.minor = element_blank()) 
ggsave("Planctomycetes_phylum_NotPlanted.pdf")


###Proteobacteria over time ##

ggplot(rrarefy.df.long.phylum%>%filter(Phylum=="Proteobacteria")%>%filter(Planted=="Planted" | Planted=="NA"), aes(y=Percentage,x=Week,fill=Sterile)) +
	geom_boxplot()+
	labs(x="Time (weeks)",y="Percent Proteobacteria")+
	scale_fill_manual(name="Status", values=c("gray","#29AF7FFF", "#2D708EFF"), labels=c("Seed (0w)", "Not Sterile Soil", "Sterile Soil"))+
	ggtitle("Planted")+
	theme_bw() +
  	theme(plot.title=element_text(size=25, face="bold",hjust=0.5),axis.text.x=element_text(size=18),axis.text.y=element_text(size=18),axis.title=element_text(size=20),legend.title=element_text(size=14),legend.text=element_text(size=12),panel.grid.major = element_blank(),panel.grid.minor = element_blank()) 
ggsave("Proteobacteria_phylum_Planted.pdf")

windows()
ggplot(rrarefy.df.long.phylum%>%filter(Phylum=="Proteobacteria")%>%filter(Planted=="NotPlanted" | Planted=="NA"), aes(y=Percentage,x=Week,fill=Sterile)) +
	geom_boxplot()+
	labs(x="Time (weeks)",y="Percent Proteobacteria")+
	scale_fill_manual(name="Status", values=c("gray","#29AF7FFF", "#2D708EFF"), labels=c("Seed (0w)", "Not Sterile Soil", "Sterile Soil"))+
	ggtitle("Not Planted")+
	theme_bw() +
  	theme(plot.title=element_text(size=25, face="bold",hjust=0.5),axis.text.x=element_text(size=18),axis.text.y=element_text(size=18),axis.title=element_text(size=20),legend.title=element_text(size=14),legend.text=element_text(size=12),panel.grid.major = element_blank(),panel.grid.minor = element_blank()) 
ggsave("Proteobacteria_phylum_NotPlanted.pdf")
